# Supplementary material for: Synergistic Binding of bHLH Transcription Factors to the Promoter of the Maize NADP-ME Gene Used in C4 Photosynthesis Is Based on an Ancient Code Found in the Ancestral C3 State
Source: Mol Biol Evol. 2018 Apr 5;35(7):1690–705. doi: 10.1093/molbev/msy060 (PMC5995220; doi:10.1093/molbev/msy060)
Supplement: Supplementary Data [file msy060_supp.zip › Supplementary Tables.xlsx]

## Sheet: Table S1
supplementary table S1. Primers used to isolate ZmC4-NADP-ME promoter fragments used as baits in Y1H screenings.
Promoter region	Primer sequencea 5'-3'	Fragment size (bp)
-389 to -154 bp	Fw: GCGGCCGCTCGATCATCCCGTCGGCTACA	235
	Rv: ACTAGTAAAAAGGGAAAGCCAGGGGC
-776 to -334 bp	Fw: TCTAGAGGCGTGTTTTGGCTAAGGTG	442
	Rv: ACTAGTCCGACCACGGGTATTGACTG
-973 to -702 bp	Fw: GCGGCCGCCGCCAACGACAGCGATTTTT	271
	Rv: ACTAGTGATGCCGCCAATTTCCAACACTG
-1225 to -891 bp	Fw: GCGGCCGCGGGTAGTATGCTGCGTCTTCTTCC	334
	Rv: ACTAGTACGCCCCTATTTTTCATCGCA
-1617 to -1135 bp	Fw: TCTAGAGCAAGCTCTTGCTTTGGCTT	482
	Rv: ACTAGTGAGAGGCTAACACGTACCGC
-1982 to -1524 bp	Fw: GCGGCCGCAGGGGAATGATTTAGGGGGAACCG	458
	Rv: ACTAGTAACATATCGTACCACCACTGCCTCTTTA
abold sequences indicate adaptors with restriction enzyme sites

## Sheet: Table S2
supplementary table S2. Maize syntelog gene pairs retrieved by using SynFind tool.
COUNT	GEVO	MASKED_GEVO	FASTA_LINK	GENE_LIST	GENE_NAMES
6	https://genomevolution.org/coge/GEvo.pl?fid1=574794442;dsgid1=24790;fid2=81607852;dsgid2=11265;fid3=81745034;dsgid3=11265;fid4=81769805;dsgid4=11265;fid5=81803812;dsgid5=11265;fid6=81806856;dsgid6=11265;num_seqs=6;pad_gs=20000	https://genomevolution.org/coge/GEvo.pl?fid1=574794442;dsgid1=24790;fid2=81607852;dsgid2=11265;fid3=81745034;dsgid3=11265;fid4=81769805;dsgid4=11265;fid5=81803812;dsgid5=11265;fid6=81806856;dsgid6=11265;num_seqs=6;mask1=non-cds;mask2=non-cds;mask3=non-cds;mask4=non-cds;mask5=non-cds;mask6=non-cds;pad_gs=200000;autogo=1	https://genomevolution.org/coge/FastaView.pl?fid=574794442,81607852,81745034,81769805,81803812,81806856	https://genomevolution.org/coge/FeatList.pl?fid=574794442,81607852,81745034,81769805,81803812,81806856	GRMZM2G075683_T01.v6a	GRMZM2G032694	GRMZM2G162637	GRMZM2G072107	GRMZM2G075683	GRMZM2G150932
6	https://genomevolution.org/coge/GEvo.pl?fid1=574853732;dsgid1=24790;fid2=81566002;dsgid2=11265;fid3=81584614;dsgid3=11265;fid4=81653107;dsgid4=11265;fid5=81733226;dsgid5=11265;fid6=81787865;dsgid6=11265;num_seqs=6;pad_gs=20000	https://genomevolution.org/coge/GEvo.pl?fid1=574853732;dsgid1=24790;fid2=81566002;dsgid2=11265;fid3=81584614;dsgid3=11265;fid4=81653107;dsgid4=11265;fid5=81733226;dsgid5=11265;fid6=81787865;dsgid6=11265;num_seqs=6;mask1=non-cds;mask2=non-cds;mask3=non-cds;mask4=non-cds;mask5=non-cds;mask6=non-cds;pad_gs=200000;autogo=1	https://genomevolution.org/coge/FastaView.pl?fid=574853732,81566002,81584614,81653107,81733226,81787865	https://genomevolution.org/coge/FeatList.pl?fid=574853732,81566002,81584614,81653107,81733226,81787865	GRMZM2G166692_T02.v6a	GRMZM2G166692	GRMZM2G051752	GRMZM5G844703	GRMZM2G016948	GRMZM2G036286
6	https://genomevolution.org/coge/GEvo.pl?fid1=81680060;dsgid1=11265;fid2=574638315;dsgid2=24790;fid3=574648187;dsgid3=24790;fid4=574648613;dsgid4=24790;fid5=574657920;dsgid5=24790;fid6=574660078;dsgid6=24790;num_seqs=6;pad_gs=20000	https://genomevolution.org/coge/GEvo.pl?fid1=81680060;dsgid1=11265;fid2=574638315;dsgid2=24790;fid3=574648187;dsgid3=24790;fid4=574648613;dsgid4=24790;fid5=574657920;dsgid5=24790;fid6=574660078;dsgid6=24790;num_seqs=6;mask1=non-cds;mask2=non-cds;mask3=non-cds;mask4=non-cds;mask5=non-cds;mask6=non-cds;pad_gs=200000;autogo=1	https://genomevolution.org/coge/FastaView.pl?fid=81680060,574638315,574648187,574648613,574657920,574660078	https://genomevolution.org/coge/FeatList.pl?fid=81680060,574638315,574648187,574648613,574657920,574660078	GRMZM2G137861	GRMZM2G059012_T01.v6a	GRMZM2G134205_T01.v6a	GRMZM2G137861_T01.v6a	GRMZM2G362303_T01.v6a	GRMZM2G419436_T01.v6a
6	https://genomevolution.org/coge/GEvo.pl?fid1=81660784;dsgid1=11265;fid2=574627590;dsgid2=24790;fid3=574638315;dsgid3=24790;fid4=574648187;dsgid4=24790;fid5=574648613;dsgid5=24790;fid6=574782711;dsgid6=24790;num_seqs=6;pad_gs=20000	https://genomevolution.org/coge/GEvo.pl?fid1=81660784;dsgid1=11265;fid2=574627590;dsgid2=24790;fid3=574638315;dsgid3=24790;fid4=574648187;dsgid4=24790;fid5=574648613;dsgid5=24790;fid6=574782711;dsgid6=24790;num_seqs=6;mask1=non-cds;mask2=non-cds;mask3=non-cds;mask4=non-cds;mask5=non-cds;mask6=non-cds;pad_gs=200000;autogo=1	https://genomevolution.org/coge/FastaView.pl?fid=81660784,574627590,574638315,574648187,574648613,574782711	https://genomevolution.org/coge/FeatList.pl?fid=81660784,574627590,574638315,574648187,574648613,574782711	GRMZM2G059012	AC194380.3_FGT008.v6a	GRMZM2G059012_T01.v6a	GRMZM2G134205_T01.v6a	GRMZM2G137861_T01.v6a	GRMZM5G866627_T01.v6a
6	https://genomevolution.org/coge/GEvo.pl?fid1=81659744;dsgid1=11265;fid2=574629971;dsgid2=24790;fid3=574637283;dsgid3=24790;fid4=574646151;dsgid4=24790;fid5=574648183;dsgid5=24790;fid6=574653922;dsgid6=24790;num_seqs=6;pad_gs=20000	https://genomevolution.org/coge/GEvo.pl?fid1=81659744;dsgid1=11265;fid2=574629971;dsgid2=24790;fid3=574637283;dsgid3=24790;fid4=574646151;dsgid4=24790;fid5=574648183;dsgid5=24790;fid6=574653922;dsgid6=24790;num_seqs=6;mask1=non-cds;mask2=non-cds;mask3=non-cds;mask4=non-cds;mask5=non-cds;mask6=non-cds;pad_gs=200000;autogo=1	https://genomevolution.org/coge/FastaView.pl?fid=81659744,574629971,574637283,574646151,574648183,574653922	https://genomevolution.org/coge/FeatList.pl?fid=81659744,574629971,574637283,574646151,574648183,574653922	GRMZM2G050481	AC211887.3_FGT007.v6a	GRMZM2G050481_T01.v6a	GRMZM2G116254_T01.v6a	GRMZM2G134194_T01.v6a	GRMZM2G308597_T01.v6a
6	https://genomevolution.org/coge/GEvo.pl?fid1=574854222;dsgid1=24790;fid2=81565795;dsgid2=11265;fid3=81593179;dsgid3=11265;fid4=81690670;dsgid4=11265;fid5=81738373;dsgid5=11265;fid6=81811616;dsgid6=11265;num_seqs=6;pad_gs=20000	https://genomevolution.org/coge/GEvo.pl?fid1=574854222;dsgid1=24790;fid2=81565795;dsgid2=11265;fid3=81593179;dsgid3=11265;fid4=81690670;dsgid4=11265;fid5=81738373;dsgid5=11265;fid6=81811616;dsgid6=11265;num_seqs=6;mask1=non-cds;mask2=non-cds;mask3=non-cds;mask4=non-cds;mask5=non-cds;mask6=non-cds;pad_gs=200000;autogo=1	https://genomevolution.org/coge/FastaView.pl?fid=574854222,81565795,81593179,81690670,81738373,81811616	https://genomevolution.org/coge/FeatList.pl?fid=574854222,81565795,81593179,81690670,81738373,81811616	GRMZM2G174396_T01.v6a	GRMZM2G174396	GRMZM2G140078	GRMZM2G347280	GRMZM2G151044	GRMZM2G055150
6	https://genomevolution.org/coge/GEvo.pl?fid1=81781147;dsgid1=11265;fid2=574680459;dsgid2=24790;fid3=574712521;dsgid3=24790;fid4=574769855;dsgid4=24790;fid5=574775785;dsgid5=24790;fid6=574804611;dsgid6=24790;num_seqs=6;pad_gs=20000	https://genomevolution.org/coge/GEvo.pl?fid1=81781147;dsgid1=11265;fid2=574680459;dsgid2=24790;fid3=574712521;dsgid3=24790;fid4=574769855;dsgid4=24790;fid5=574775785;dsgid5=24790;fid6=574804611;dsgid6=24790;num_seqs=6;mask1=non-cds;mask2=non-cds;mask3=non-cds;mask4=non-cds;mask5=non-cds;mask6=non-cds;pad_gs=200000;autogo=1	https://genomevolution.org/coge/FastaView.pl?fid=81781147,574680459,574712521,574769855,574775785,574804611	https://genomevolution.org/coge/FeatList.pl?fid=81781147,574680459,574712521,574769855,574775785,574804611	GRMZM2G170017	GRMZM2G168953_T01.v6a	GRMZM2G354909_T01.v6a	GRMZM2G148355_T01.v6a	GRMZM2G339367_T01.v6a	GRMZM2G170017_T01.v6a
6	https://genomevolution.org/coge/GEvo.pl?fid1=574793934;dsgid1=24790;fid2=81603176;dsgid2=11265;fid3=81734887;dsgid3=11265;fid4=81750767;dsgid4=11265;fid5=81764150;dsgid5=11265;fid6=81781788;dsgid6=11265;num_seqs=6;pad_gs=20000	https://genomevolution.org/coge/GEvo.pl?fid1=574793934;dsgid1=24790;fid2=81603176;dsgid2=11265;fid3=81734887;dsgid3=11265;fid4=81750767;dsgid4=11265;fid5=81764150;dsgid5=11265;fid6=81781788;dsgid6=11265;num_seqs=6;mask1=non-cds;mask2=non-cds;mask3=non-cds;mask4=non-cds;mask5=non-cds;mask6=non-cds;pad_gs=200000;autogo=1	https://genomevolution.org/coge/FastaView.pl?fid=574793934,81603176,81734887,81750767,81764150,81781788	https://genomevolution.org/coge/FeatList.pl?fid=574793934,81603176,81734887,81750767,81764150,81781788	GRMZM2G071484_T01.v6a	GRMZM2G098128	GRMZM5G811633	GRMZM2G127690	GRMZM2G059042	GRMZM2G071484
6	https://genomevolution.org/coge/GEvo.pl?fid1=574796171;dsgid1=24790;fid2=81584425;dsgid2=11265;fid3=81736699;dsgid3=11265;fid4=81759578;dsgid4=11265;fid5=81786511;dsgid5=11265;fid6=81790133;dsgid6=11265;num_seqs=6;pad_gs=20000	https://genomevolution.org/coge/GEvo.pl?fid1=574796171;dsgid1=24790;fid2=81584425;dsgid2=11265;fid3=81736699;dsgid3=11265;fid4=81759578;dsgid4=11265;fid5=81786511;dsgid5=11265;fid6=81790133;dsgid6=11265;num_seqs=6;mask1=non-cds;mask2=non-cds;mask3=non-cds;mask4=non-cds;mask5=non-cds;mask6=non-cds;pad_gs=200000;autogo=1	https://genomevolution.org/coge/FastaView.pl?fid=574796171,81584425,81736699,81759578,81786511,81790133	https://genomevolution.org/coge/FeatList.pl?fid=574796171,81584425,81736699,81759578,81786511,81790133	GRMZM2G095382_T01.v6a	GRMZM2G147241	GRMZM2G459645	GRMZM2G061499	GRMZM2G095382	GRMZM2G168371
6	https://genomevolution.org/coge/GEvo.pl?fid1=574666333;dsgid1=24790;fid2=81566002;dsgid2=11265;fid3=81584614;dsgid3=11265;fid4=81653107;dsgid4=11265;fid5=81749523;dsgid5=11265;fid6=81787865;dsgid6=11265;num_seqs=6;pad_gs=20000	https://genomevolution.org/coge/GEvo.pl?fid1=574666333;dsgid1=24790;fid2=81566002;dsgid2=11265;fid3=81584614;dsgid3=11265;fid4=81653107;dsgid4=11265;fid5=81749523;dsgid5=11265;fid6=81787865;dsgid6=11265;num_seqs=6;mask1=non-cds;mask2=non-cds;mask3=non-cds;mask4=non-cds;mask5=non-cds;mask6=non-cds;pad_gs=200000;autogo=1	https://genomevolution.org/coge/FastaView.pl?fid=574666333,81566002,81584614,81653107,81749523,81787865	https://genomevolution.org/coge/FeatList.pl?fid=574666333,81566002,81584614,81653107,81749523,81787865	GRMZM5G844703_T01.v6a	GRMZM2G166692	GRMZM2G051752	GRMZM5G844703	AC197047.3_FG001	GRMZM2G036286
6	https://genomevolution.org/coge/GEvo.pl?fid1=574856301;dsgid1=24790;fid2=81563803;dsgid2=11265;fid3=81572281;dsgid3=11265;fid4=81605428;dsgid4=11265;fid5=81671530;dsgid5=11265;fid6=81743009;dsgid6=11265;num_seqs=6;pad_gs=20000	https://genomevolution.org/coge/GEvo.pl?fid1=574856301;dsgid1=24790;fid2=81563803;dsgid2=11265;fid3=81572281;dsgid3=11265;fid4=81605428;dsgid4=11265;fid5=81671530;dsgid5=11265;fid6=81743009;dsgid6=11265;num_seqs=6;mask1=non-cds;mask2=non-cds;mask3=non-cds;mask4=non-cds;mask5=non-cds;mask6=non-cds;pad_gs=200000;autogo=1	https://genomevolution.org/coge/FastaView.pl?fid=574856301,81563803,81572281,81605428,81671530,81743009	https://genomevolution.org/coge/FeatList.pl?fid=574856301,81563803,81572281,81605428,81671530,81743009	GRMZM2G381404_T01.v6a	GRMZM2G381404	GRMZM2G027499	GRMZM2G172485	GRMZM2G075262	GRMZM2G360835
6	https://genomevolution.org/coge/GEvo.pl?fid1=81639650;dsgid1=11265;fid2=574736521;dsgid2=24790;fid3=574833430;dsgid3=24790;fid4=574878421;dsgid4=24790;fid5=574879434;dsgid5=24790;fid6=574890912;dsgid6=24790;num_seqs=6;pad_gs=20000	https://genomevolution.org/coge/GEvo.pl?fid1=81639650;dsgid1=11265;fid2=574736521;dsgid2=24790;fid3=574833430;dsgid3=24790;fid4=574878421;dsgid4=24790;fid5=574879434;dsgid5=24790;fid6=574890912;dsgid6=24790;num_seqs=6;mask1=non-cds;mask2=non-cds;mask3=non-cds;mask4=non-cds;mask5=non-cds;mask6=non-cds;pad_gs=200000;autogo=1	https://genomevolution.org/coge/FastaView.pl?fid=81639650,574736521,574833430,574878421,574879434,574890912	https://genomevolution.org/coge/FeatList.pl?fid=81639650,574736521,574833430,574878421,574879434,574890912	GRMZM2G336557	GRMZM2G124016_T01.v6a	GRMZM2G399495_T01.v6a	GRMZM2G178815_T01.v6a	GRMZM2G336557_T01.v6a	GRMZM2G020953_T01.v6a
6	https://genomevolution.org/coge/GEvo.pl?fid1=81603803;dsgid1=11265;fid2=574671939;dsgid2=24790;fid3=574682830;dsgid3=24790;fid4=574711236;dsgid4=24790;fid5=574760596;dsgid5=24790;fid6=574793922;dsgid6=24790;num_seqs=6;pad_gs=20000	https://genomevolution.org/coge/GEvo.pl?fid1=81603803;dsgid1=11265;fid2=574671939;dsgid2=24790;fid3=574682830;dsgid3=24790;fid4=574711236;dsgid4=24790;fid5=574760596;dsgid5=24790;fid6=574793922;dsgid6=24790;num_seqs=6;mask1=non-cds;mask2=non-cds;mask3=non-cds;mask4=non-cds;mask5=non-cds;mask6=non-cds;pad_gs=200000;autogo=1	https://genomevolution.org/coge/FastaView.pl?fid=81603803,574671939,574682830,574711236,574760596,574793922	https://genomevolution.org/coge/FeatList.pl?fid=81603803,574671939,574682830,574711236,574760596,574793922	GRMZM2G318408	GRMZM2G018631_T01.v6a	GRMZM2G397684_T01.v6a	GRMZM2G318408_T01.v6a	GRMZM2G044537_T01.v6a	GRMZM2G071277_T01.v6a
5	https://genomevolution.org/coge/GEvo.pl?fid1=81535082;dsgid1=11265;fid2=574748947;dsgid2=24790;fid3=574826599;dsgid3=24790;fid4=574866272;dsgid4=24790;fid5=574877202;dsgid5=24790;num_seqs=5;pad_gs=20000	https://genomevolution.org/coge/GEvo.pl?fid1=81535082;dsgid1=11265;fid2=574748947;dsgid2=24790;fid3=574826599;dsgid3=24790;fid4=574866272;dsgid4=24790;fid5=574877202;dsgid5=24790;num_seqs=5;mask1=non-cds;mask2=non-cds;mask3=non-cds;mask4=non-cds;mask5=non-cds;pad_gs=200000;autogo=1	https://genomevolution.org/coge/FastaView.pl?fid=81535082,574748947,574826599,574866272,574877202	https://genomevolution.org/coge/FeatList.pl?fid=81535082,574748947,574826599,574866272,574877202	GRMZM2G702036	GRMZM2G702036_T01.v6a	GRMZM2G125037_T01.v6a	GRMZM2G019612_T01.v6a	GRMZM2G162466_T02.v6a
5	https://genomevolution.org/coge/GEvo.pl?fid1=81545359;dsgid1=11265;fid2=574741555;dsgid2=24790;fid3=574822963;dsgid3=24790;fid4=574873648;dsgid4=24790;fid5=574876137;dsgid5=24790;num_seqs=5;pad_gs=20000	https://genomevolution.org/coge/GEvo.pl?fid1=81545359;dsgid1=11265;fid2=574741555;dsgid2=24790;fid3=574822963;dsgid3=24790;fid4=574873648;dsgid4=24790;fid5=574876137;dsgid5=24790;num_seqs=5;mask1=non-cds;mask2=non-cds;mask3=non-cds;mask4=non-cds;mask5=non-cds;pad_gs=200000;autogo=1	https://genomevolution.org/coge/FastaView.pl?fid=81545359,574741555,574822963,574873648,574876137	https://genomevolution.org/coge/FeatList.pl?fid=81545359,574741555,574822963,574873648,574876137	GRMZM2G177518	GRMZM2G177518_T01.v6a	GRMZM2G067122_T01.v6a	GRMZM2G112284_T01.v6a	GRMZM2G147544_T01.v6a
5	https://genomevolution.org/coge/GEvo.pl?fid1=574678369;dsgid1=24790;fid2=81603092;dsgid2=11265;fid3=81718989;dsgid3=11265;fid4=81760805;dsgid4=11265;fid5=81764590;dsgid5=11265;num_seqs=5;pad_gs=20000	https://genomevolution.org/coge/GEvo.pl?fid1=574678369;dsgid1=24790;fid2=81603092;dsgid2=11265;fid3=81718989;dsgid3=11265;fid4=81760805;dsgid4=11265;fid5=81764590;dsgid5=11265;num_seqs=5;mask1=non-cds;mask2=non-cds;mask3=non-cds;mask4=non-cds;mask5=non-cds;pad_gs=200000;autogo=1	https://genomevolution.org/coge/FastaView.pl?fid=574678369,81603092,81718989,81760805,81764590	https://genomevolution.org/coge/FeatList.pl?fid=574678369,81603092,81718989,81760805,81764590	GRMZM2G128934_T01.v6a	GRMZM2G175362	AC205521.3_FG003	GRMZM2G128934	GRMZM2G097739
5	https://genomevolution.org/coge/GEvo.pl?fid1=81716070;dsgid1=11265;fid2=574772463;dsgid2=24790;fid3=574813404;dsgid3=24790;fid4=574830919;dsgid4=24790;fid5=574892455;dsgid5=24790;num_seqs=5;pad_gs=20000	https://genomevolution.org/coge/GEvo.pl?fid1=81716070;dsgid1=11265;fid2=574772463;dsgid2=24790;fid3=574813404;dsgid3=24790;fid4=574830919;dsgid4=24790;fid5=574892455;dsgid5=24790;num_seqs=5;mask1=non-cds;mask2=non-cds;mask3=non-cds;mask4=non-cds;mask5=non-cds;pad_gs=200000;autogo=1	https://genomevolution.org/coge/FastaView.pl?fid=81716070,574772463,574813404,574830919,574892455	https://genomevolution.org/coge/FeatList.pl?fid=81716070,574772463,574813404,574830919,574892455	GRMZM2G165961	GRMZM2G165961_T01.v6a	GRMZM5G843892_T01.v6a	GRMZM2G317336_T01.v6a	GRMZM2G033805_T01.v6a
5	https://genomevolution.org/coge/GEvo.pl?fid1=81542809;dsgid1=11265;fid2=574743099;dsgid2=24790;fid3=574828095;dsgid3=24790;fid4=574881483;dsgid4=24790;fid5=574881694;dsgid5=24790;num_seqs=5;pad_gs=20000	https://genomevolution.org/coge/GEvo.pl?fid1=81542809;dsgid1=11265;fid2=574743099;dsgid2=24790;fid3=574828095;dsgid3=24790;fid4=574881483;dsgid4=24790;fid5=574881694;dsgid5=24790;num_seqs=5;mask1=non-cds;mask2=non-cds;mask3=non-cds;mask4=non-cds;mask5=non-cds;pad_gs=200000;autogo=1	https://genomevolution.org/coge/FastaView.pl?fid=81542809,574743099,574828095,574881483,574881694	https://genomevolution.org/coge/FeatList.pl?fid=81542809,574743099,574828095,574881483,574881694	GRMZM2G344630	GRMZM2G344630_T01.v6a	GRMZM2G145655_T01.v6a	GRMZM2G433137_T01.v6a	GRMZM2G440009_T01.v6a
5	https://genomevolution.org/coge/GEvo.pl?fid1=574878990;dsgid1=24790;fid2=81533126;dsgid2=11265;fid3=81542158;dsgid3=11265;fid4=81620671;dsgid4=11265;fid5=81625667;dsgid5=11265;num_seqs=5;pad_gs=20000	https://genomevolution.org/coge/GEvo.pl?fid1=574878990;dsgid1=24790;fid2=81533126;dsgid2=11265;fid3=81542158;dsgid3=11265;fid4=81620671;dsgid4=11265;fid5=81625667;dsgid5=11265;num_seqs=5;mask1=non-cds;mask2=non-cds;mask3=non-cds;mask4=non-cds;mask5=non-cds;pad_gs=200000;autogo=1	https://genomevolution.org/coge/FastaView.pl?fid=574878990,81533126,81542158,81620671,81625667	https://genomevolution.org/coge/FeatList.pl?fid=574878990,81533126,81542158,81620671,81625667	GRMZM2G316889_T01.v6a	GRMZM2G378604	GRMZM2G004653	GRMZM2G316889	GRMZM2G148800
5	https://genomevolution.org/coge/GEvo.pl?fid1=81524333;dsgid1=11265;fid2=574736358;dsgid2=24790;fid3=574819621;dsgid3=24790;fid4=574865587;dsgid4=24790;fid5=574867293;dsgid5=24790;num_seqs=5;pad_gs=20000	https://genomevolution.org/coge/GEvo.pl?fid1=81524333;dsgid1=11265;fid2=574736358;dsgid2=24790;fid3=574819621;dsgid3=24790;fid4=574865587;dsgid4=24790;fid5=574867293;dsgid5=24790;num_seqs=5;mask1=non-cds;mask2=non-cds;mask3=non-cds;mask4=non-cds;mask5=non-cds;pad_gs=200000;autogo=1	https://genomevolution.org/coge/FastaView.pl?fid=81524333,574736358,574819621,574865587,574867293	https://genomevolution.org/coge/FeatList.pl?fid=81524333,574736358,574819621,574865587,574867293	GRMZM2G030305	GRMZM2G122335_T01.v6a	GRMZM2G030305_T02.v6a	GRMZM2G007848_T01.v6a	GRMZM2G034052_T01.v6a
5	https://genomevolution.org/coge/GEvo.pl?fid1=81641903;dsgid1=11265;fid2=574742582;dsgid2=24790;fid3=574829047;dsgid3=24790;fid4=574864842;dsgid4=24790;fid5=574868358;dsgid5=24790;num_seqs=5;pad_gs=20000	https://genomevolution.org/coge/GEvo.pl?fid1=81641903;dsgid1=11265;fid2=574742582;dsgid2=24790;fid3=574829047;dsgid3=24790;fid4=574864842;dsgid4=24790;fid5=574868358;dsgid5=24790;num_seqs=5;mask1=non-cds;mask2=non-cds;mask3=non-cds;mask4=non-cds;mask5=non-cds;pad_gs=200000;autogo=1	https://genomevolution.org/coge/FastaView.pl?fid=81641903,574742582,574829047,574864842,574868358	https://genomevolution.org/coge/FeatList.pl?fid=81641903,574742582,574829047,574864842,574868358	GRMZM2G051045	GRMZM2G326933_T01.v6a	GRMZM2G160354_T01.v6a	AC233788.2_FGT002.v6a	GRMZM2G051045_T01.v6a
5	https://genomevolution.org/coge/GEvo.pl?fid1=574834910;dsgid1=24790;fid2=81533288;dsgid2=11265;fid3=81546403;dsgid3=11265;fid4=81637067;dsgid4=11265;fid5=81650569;dsgid5=11265;num_seqs=5;pad_gs=20000	https://genomevolution.org/coge/GEvo.pl?fid1=574834910;dsgid1=24790;fid2=81533288;dsgid2=11265;fid3=81546403;dsgid3=11265;fid4=81637067;dsgid4=11265;fid5=81650569;dsgid5=11265;num_seqs=5;mask1=non-cds;mask2=non-cds;mask3=non-cds;mask4=non-cds;mask5=non-cds;pad_gs=200000;autogo=1	https://genomevolution.org/coge/FastaView.pl?fid=574834910,81533288,81546403,81637067,81650569	https://genomevolution.org/coge/FeatList.pl?fid=574834910,81533288,81546403,81637067,81650569	GRMZM2G462717_T01.v6a	GRMZM2G462717	GRMZM2G133189	GRMZM2G379128	AC234155.1_FG003
5	https://genomevolution.org/coge/GEvo.pl?fid1=81753929;dsgid1=11265;fid2=574680025;dsgid2=24790;fid3=574680139;dsgid3=24790;fid4=574702445;dsgid4=24790;fid5=574760694;dsgid5=24790;num_seqs=5;pad_gs=20000	https://genomevolution.org/coge/GEvo.pl?fid1=81753929;dsgid1=11265;fid2=574680025;dsgid2=24790;fid3=574680139;dsgid3=24790;fid4=574702445;dsgid4=24790;fid5=574760694;dsgid5=24790;num_seqs=5;mask1=non-cds;mask2=non-cds;mask3=non-cds;mask4=non-cds;mask5=non-cds;pad_gs=200000;autogo=1	https://genomevolution.org/coge/FastaView.pl?fid=81753929,574680025,574680139,574702445,574760694	https://genomevolution.org/coge/FeatList.pl?fid=81753929,574680025,574680139,574702445,574760694	GRMZM2G159002	GRMZM2G156145_T01.v6a	GRMZM2G159002_T01.v6a	GRMZM2G102000_T01.v6a	GRMZM2G045303_T01.v6a
5	https://genomevolution.org/coge/GEvo.pl?fid1=81547351;dsgid1=11265;fid2=574737748;dsgid2=24790;fid3=574823362;dsgid3=24790;fid4=574873472;dsgid4=24790;fid5=574886744;dsgid5=24790;num_seqs=5;pad_gs=20000	https://genomevolution.org/coge/GEvo.pl?fid1=81547351;dsgid1=11265;fid2=574737748;dsgid2=24790;fid3=574823362;dsgid3=24790;fid4=574873472;dsgid4=24790;fid5=574886744;dsgid5=24790;num_seqs=5;mask1=non-cds;mask2=non-cds;mask3=non-cds;mask4=non-cds;mask5=non-cds;pad_gs=200000;autogo=1	https://genomevolution.org/coge/FastaView.pl?fid=81547351,574737748,574823362,574873472,574886744	https://genomevolution.org/coge/FeatList.pl?fid=81547351,574737748,574823362,574873472,574886744	GRMZM2G140455	GRMZM2G140455_T01.v6a	GRMZM2G074361_T01.v6a	GRMZM2G109842_T01.v6a	GRMZM5G876285_T03.v6a
5	https://genomevolution.org/coge/GEvo.pl?fid1=574908754;dsgid1=24790;fid2=81520721;dsgid2=11265;fid3=81582172;dsgid3=11265;fid4=81750665;dsgid4=11265;fid5=81783415;dsgid5=11265;num_seqs=5;pad_gs=20000	https://genomevolution.org/coge/GEvo.pl?fid1=574908754;dsgid1=24790;fid2=81520721;dsgid2=11265;fid3=81582172;dsgid3=11265;fid4=81750665;dsgid4=11265;fid5=81783415;dsgid5=11265;num_seqs=5;mask1=non-cds;mask2=non-cds;mask3=non-cds;mask4=non-cds;mask5=non-cds;pad_gs=200000;autogo=1	https://genomevolution.org/coge/FastaView.pl?fid=574908754,81520721,81582172,81750665,81783415	https://genomevolution.org/coge/FeatList.pl?fid=574908754,81520721,81582172,81750665,81783415	GRMZM5G879055_T01.v6a	GRMZM2G004334	GRMZM2G062318	GRMZM2G126646	GRMZM2G145690
5	https://genomevolution.org/coge/GEvo.pl?fid1=574881281;dsgid1=24790;fid2=81519857;dsgid2=11265;fid3=81544408;dsgid3=11265;fid4=81633056;dsgid4=11265;fid5=81640146;dsgid5=11265;num_seqs=5;pad_gs=20000	https://genomevolution.org/coge/GEvo.pl?fid1=574881281;dsgid1=24790;fid2=81519857;dsgid2=11265;fid3=81544408;dsgid3=11265;fid4=81633056;dsgid4=11265;fid5=81640146;dsgid5=11265;num_seqs=5;mask1=non-cds;mask2=non-cds;mask3=non-cds;mask4=non-cds;mask5=non-cds;pad_gs=200000;autogo=1	https://genomevolution.org/coge/FastaView.pl?fid=574881281,81519857,81544408,81633056,81640146	https://genomevolution.org/coge/FeatList.pl?fid=574881281,81519857,81544408,81633056,81640146	GRMZM2G421415_T01.v6a	AC213621.5_FG004	AC209784.3_FG011	GRMZM2G035933	GRMZM2G421415
5	https://genomevolution.org/coge/GEvo.pl?fid1=574643121;dsgid1=24790;fid2=81551446;dsgid2=11265;fid3=81655198;dsgid3=11265;fid4=81657497;dsgid4=11265;fid5=81799327;dsgid5=11265;num_seqs=5;pad_gs=20000	https://genomevolution.org/coge/GEvo.pl?fid1=574643121;dsgid1=24790;fid2=81551446;dsgid2=11265;fid3=81655198;dsgid3=11265;fid4=81657497;dsgid4=11265;fid5=81799327;dsgid5=11265;num_seqs=5;mask1=non-cds;mask2=non-cds;mask3=non-cds;mask4=non-cds;mask5=non-cds;pad_gs=200000;autogo=1	https://genomevolution.org/coge/FastaView.pl?fid=574643121,81551446,81655198,81657497,81799327	https://genomevolution.org/coge/FeatList.pl?fid=574643121,81551446,81655198,81657497,81799327	GRMZM2G091278_T01.v6a	GRMZM2G349268	GRMZM2G324276	GRMZM2G091278	AC211276.4_FG008
5	https://genomevolution.org/coge/GEvo.pl?fid1=574715492;dsgid1=24790;fid2=81562189;dsgid2=11265;fid3=81607134;dsgid3=11265;fid4=81700382;dsgid4=11265;fid5=81741429;dsgid5=11265;num_seqs=5;pad_gs=20000	https://genomevolution.org/coge/GEvo.pl?fid1=574715492;dsgid1=24790;fid2=81562189;dsgid2=11265;fid3=81607134;dsgid3=11265;fid4=81700382;dsgid4=11265;fid5=81741429;dsgid5=11265;num_seqs=5;mask1=non-cds;mask2=non-cds;mask3=non-cds;mask4=non-cds;mask5=non-cds;pad_gs=200000;autogo=1	https://genomevolution.org/coge/FastaView.pl?fid=574715492,81562189,81607134,81700382,81741429	https://genomevolution.org/coge/FeatList.pl?fid=574715492,81562189,81607134,81700382,81741429	GRMZM2G422045_T01.v6a	GRMZM2G423567	GRMZM2G422045	GRMZM2G329909	GRMZM2G065225
5	https://genomevolution.org/coge/GEvo.pl?fid1=574734587;dsgid1=24790;fid2=81533066;dsgid2=11265;fid3=81552793;dsgid3=11265;fid4=81639502;dsgid4=11265;fid5=81641285;dsgid5=11265;num_seqs=5;pad_gs=20000	https://genomevolution.org/coge/GEvo.pl?fid1=574734587;dsgid1=24790;fid2=81533066;dsgid2=11265;fid3=81552793;dsgid3=11265;fid4=81639502;dsgid4=11265;fid5=81641285;dsgid5=11265;num_seqs=5;mask1=non-cds;mask2=non-cds;mask3=non-cds;mask4=non-cds;mask5=non-cds;pad_gs=200000;autogo=1	https://genomevolution.org/coge/FastaView.pl?fid=574734587,81533066,81552793,81639502,81641285	https://genomevolution.org/coge/FeatList.pl?fid=574734587,81533066,81552793,81639502,81641285	GRMZM2G099080_T01.v6a	GRMZM2G468535	GRMZM2G099080	GRMZM2G043498	GRMZM2G065593
5	https://genomevolution.org/coge/GEvo.pl?fid1=81772003;dsgid1=11265;fid2=574678279;dsgid2=24790;fid3=574727597;dsgid3=24790;fid4=574871907;dsgid4=24790;fid5=574877963;dsgid5=24790;num_seqs=5;pad_gs=20000	https://genomevolution.org/coge/GEvo.pl?fid1=81772003;dsgid1=11265;fid2=574678279;dsgid2=24790;fid3=574727597;dsgid3=24790;fid4=574871907;dsgid4=24790;fid5=574877963;dsgid5=24790;num_seqs=5;mask1=non-cds;mask2=non-cds;mask3=non-cds;mask4=non-cds;mask5=non-cds;pad_gs=200000;autogo=1	https://genomevolution.org/coge/FastaView.pl?fid=81772003,574678279,574727597,574871907,574877963	https://genomevolution.org/coge/FeatList.pl?fid=81772003,574678279,574727597,574871907,574877963	GRMZM2G127490	GRMZM2G127455_T01.v6a	GRMZM2G017520_T01.v6a	GRMZM2G086746_T01.v6a	GRMZM2G171781_T01.v6a
5	https://genomevolution.org/coge/GEvo.pl?fid1=81715592;dsgid1=11265;fid2=574759445;dsgid2=24790;fid3=574792539;dsgid3=24790;fid4=574851325;dsgid4=24790;fid5=574908057;dsgid5=24790;num_seqs=5;pad_gs=20000	https://genomevolution.org/coge/GEvo.pl?fid1=81715592;dsgid1=11265;fid2=574759445;dsgid2=24790;fid3=574792539;dsgid3=24790;fid4=574851325;dsgid4=24790;fid5=574908057;dsgid5=24790;num_seqs=5;mask1=non-cds;mask2=non-cds;mask3=non-cds;mask4=non-cds;mask5=non-cds;pad_gs=200000;autogo=1	https://genomevolution.org/coge/FastaView.pl?fid=81715592,574759445,574792539,574851325,574908057	https://genomevolution.org/coge/FeatList.pl?fid=81715592,574759445,574792539,574851325,574908057	GRMZM2G029323	GRMZM2G029323_T01.v6a	GRMZM2G055204_T01.v6a	GRMZM2G141679_T01.v6a	GRMZM5G852704_T01.v6a
5	https://genomevolution.org/coge/GEvo.pl?fid1=81541711;dsgid1=11265;fid2=574740154;dsgid2=24790;fid3=574826868;dsgid3=24790;fid4=574869588;dsgid4=24790;fid5=574875757;dsgid5=24790;num_seqs=5;pad_gs=20000	https://genomevolution.org/coge/GEvo.pl?fid1=81541711;dsgid1=11265;fid2=574740154;dsgid2=24790;fid3=574826868;dsgid3=24790;fid4=574869588;dsgid4=24790;fid5=574875757;dsgid5=24790;num_seqs=5;mask1=non-cds;mask2=non-cds;mask3=non-cds;mask4=non-cds;mask5=non-cds;pad_gs=200000;autogo=1	https://genomevolution.org/coge/FastaView.pl?fid=81541711,574740154,574826868,574869588,574875757	https://genomevolution.org/coge/FeatList.pl?fid=81541711,574740154,574826868,574869588,574875757	GRMZM2G157929	GRMZM2G157929_T01.v6a	GRMZM2G129064_T01.v6a	GRMZM2G068682_T01.v6a	GRMZM2G142584_T01.v6a
5	https://genomevolution.org/coge/GEvo.pl?fid1=574634591;dsgid1=24790;fid2=81541969;dsgid2=11265;fid3=81660487;dsgid3=11265;fid4=81710053;dsgid4=11265;fid5=81784627;dsgid5=11265;num_seqs=5;pad_gs=20000	https://genomevolution.org/coge/GEvo.pl?fid1=574634591;dsgid1=24790;fid2=81541969;dsgid2=11265;fid3=81660487;dsgid3=11265;fid4=81710053;dsgid4=11265;fid5=81784627;dsgid5=11265;num_seqs=5;mask1=non-cds;mask2=non-cds;mask3=non-cds;mask4=non-cds;mask5=non-cds;pad_gs=200000;autogo=1	https://genomevolution.org/coge/FastaView.pl?fid=574634591,81541969,81660487,81710053,81784627	https://genomevolution.org/coge/FeatList.pl?fid=574634591,81541969,81660487,81710053,81784627	GRMZM2G028700_T01.v6a	GRMZM2G009593	GRMZM2G028700	GRMZM2G070323	GRMZM2G148539
5	https://genomevolution.org/coge/GEvo.pl?fid1=81579790;dsgid1=11265;fid2=574846387;dsgid2=24790;fid3=574897125;dsgid3=24790;fid4=574903703;dsgid4=24790;fid5=574909636;dsgid5=24790;num_seqs=5;pad_gs=20000	https://genomevolution.org/coge/GEvo.pl?fid1=81579790;dsgid1=11265;fid2=574846387;dsgid2=24790;fid3=574897125;dsgid3=24790;fid4=574903703;dsgid4=24790;fid5=574909636;dsgid5=24790;num_seqs=5;mask1=non-cds;mask2=non-cds;mask3=non-cds;mask4=non-cds;mask5=non-cds;pad_gs=200000;autogo=1	https://genomevolution.org/coge/FastaView.pl?fid=81579790,574846387,574897125,574903703,574909636	https://genomevolution.org/coge/FeatList.pl?fid=81579790,574846387,574897125,574903703,574909636	GRMZM2G366313	GRMZM2G062165_T01.v6a	GRMZM2G109550_T01.v6a	GRMZM2G366313_T01.v6a	GRMZM5G861791_T01.v6a
5	https://genomevolution.org/coge/GEvo.pl?fid1=574830958;dsgid1=24790;fid2=81520892;dsgid2=11265;fid3=81535187;dsgid3=11265;fid4=81629433;dsgid4=11265;fid5=81639076;dsgid5=11265;num_seqs=5;pad_gs=20000	https://genomevolution.org/coge/GEvo.pl?fid1=574830958;dsgid1=24790;fid2=81520892;dsgid2=11265;fid3=81535187;dsgid3=11265;fid4=81629433;dsgid4=11265;fid5=81639076;dsgid5=11265;num_seqs=5;mask1=non-cds;mask2=non-cds;mask3=non-cds;mask4=non-cds;mask5=non-cds;pad_gs=200000;autogo=1	https://genomevolution.org/coge/FastaView.pl?fid=574830958,81520892,81535187,81629433,81639076	https://genomevolution.org/coge/FeatList.pl?fid=574830958,81520892,81535187,81629433,81639076	GRMZM2G318180_T01.v6a	GRMZM2G318180	GRMZM2G023237	GRMZM2G311898	GRMZM2G178886
5	https://genomevolution.org/coge/GEvo.pl?fid1=574881300;dsgid1=24790;fid2=81533771;dsgid2=11265;fid3=81539324;dsgid3=11265;fid4=81620056;dsgid4=11265;fid5=81620170;dsgid5=11265;num_seqs=5;pad_gs=20000	https://genomevolution.org/coge/GEvo.pl?fid1=574881300;dsgid1=24790;fid2=81533771;dsgid2=11265;fid3=81539324;dsgid3=11265;fid4=81620056;dsgid4=11265;fid5=81620170;dsgid5=11265;num_seqs=5;mask1=non-cds;mask2=non-cds;mask3=non-cds;mask4=non-cds;mask5=non-cds;pad_gs=200000;autogo=1	https://genomevolution.org/coge/FastaView.pl?fid=574881300,81533771,81539324,81620056,81620170	https://genomevolution.org/coge/FeatList.pl?fid=574881300,81533771,81539324,81620056,81620170	GRMZM2G422641_T01.v6a	GRMZM2G318992	GRMZM2G049510	GRMZM2G422641	GRMZM5G856812
5	https://genomevolution.org/coge/GEvo.pl?fid1=574886433;dsgid1=24790;fid2=81526451;dsgid2=11265;fid3=81535403;dsgid3=11265;fid4=81619713;dsgid4=11265;fid5=81619754;dsgid5=11265;num_seqs=5;pad_gs=20000	https://genomevolution.org/coge/GEvo.pl?fid1=574886433;dsgid1=24790;fid2=81526451;dsgid2=11265;fid3=81535403;dsgid3=11265;fid4=81619713;dsgid4=11265;fid5=81619754;dsgid5=11265;num_seqs=5;mask1=non-cds;mask2=non-cds;mask3=non-cds;mask4=non-cds;mask5=non-cds;pad_gs=200000;autogo=1	https://genomevolution.org/coge/FastaView.pl?fid=574886433,81526451,81535403,81619713,81619754	https://genomevolution.org/coge/FeatList.pl?fid=574886433,81526451,81535403,81619713,81619754	GRMZM5G866699_T02.v6a	GRMZM2G068504	GRMZM2G303465	GRMZM2G064426	GRMZM5G866699
5	https://genomevolution.org/coge/GEvo.pl?fid1=574876941;dsgid1=24790;fid2=81525185;dsgid2=11265;fid3=81548449;dsgid3=11265;fid4=81621442;dsgid4=11265;fid5=81636382;dsgid5=11265;num_seqs=5;pad_gs=20000	https://genomevolution.org/coge/GEvo.pl?fid1=574876941;dsgid1=24790;fid2=81525185;dsgid2=11265;fid3=81548449;dsgid3=11265;fid4=81621442;dsgid4=11265;fid5=81636382;dsgid5=11265;num_seqs=5;mask1=non-cds;mask2=non-cds;mask3=non-cds;mask4=non-cds;mask5=non-cds;pad_gs=200000;autogo=1	https://genomevolution.org/coge/FastaView.pl?fid=574876941,81525185,81548449,81621442,81636382	https://genomevolution.org/coge/FeatList.pl?fid=574876941,81525185,81548449,81621442,81636382	GRMZM2G158117_T01.v6a	GRMZM2G117497	GRMZM2G121753	GRMZM2G049378	GRMZM2G158117
5	https://genomevolution.org/coge/GEvo.pl?fid1=574878874;dsgid1=24790;fid2=81520892;dsgid2=11265;fid3=81535187;dsgid3=11265;fid4=81629433;dsgid4=11265;fid5=81639076;dsgid5=11265;num_seqs=5;pad_gs=20000	https://genomevolution.org/coge/GEvo.pl?fid1=574878874;dsgid1=24790;fid2=81520892;dsgid2=11265;fid3=81535187;dsgid3=11265;fid4=81629433;dsgid4=11265;fid5=81639076;dsgid5=11265;num_seqs=5;mask1=non-cds;mask2=non-cds;mask3=non-cds;mask4=non-cds;mask5=non-cds;pad_gs=200000;autogo=1	https://genomevolution.org/coge/FastaView.pl?fid=574878874,81520892,81535187,81629433,81639076	https://genomevolution.org/coge/FeatList.pl?fid=574878874,81520892,81535187,81629433,81639076	GRMZM2G311898_T01.v6a	GRMZM2G318180	GRMZM2G023237	GRMZM2G311898	GRMZM2G178886
5	https://genomevolution.org/coge/GEvo.pl?fid1=81722405;dsgid1=11265;fid2=574628065;dsgid2=24790;fid3=574697213;dsgid3=24790;fid4=574780999;dsgid4=24790;fid5=574849727;dsgid5=24790;num_seqs=5;pad_gs=20000	https://genomevolution.org/coge/GEvo.pl?fid1=81722405;dsgid1=11265;fid2=574628065;dsgid2=24790;fid3=574697213;dsgid3=24790;fid4=574780999;dsgid4=24790;fid5=574849727;dsgid5=24790;num_seqs=5;mask1=non-cds;mask2=non-cds;mask3=non-cds;mask4=non-cds;mask5=non-cds;pad_gs=200000;autogo=1	https://genomevolution.org/coge/FastaView.pl?fid=81722405,574628065,574697213,574780999,574849727	https://genomevolution.org/coge/FeatList.pl?fid=81722405,574628065,574697213,574780999,574849727	GRMZM2G155931	AC197246.3_FGT003.v6a	GRMZM2G047971_T01.v6a	GRMZM5G803927_T02.v6a	GRMZM2G115901_T01.v6a
5	https://genomevolution.org/coge/GEvo.pl?fid1=574900091;dsgid1=24790;fid2=81521741;dsgid2=11265;fid3=81582646;dsgid3=11265;fid4=81714443;dsgid4=11265;fid5=81800117;dsgid5=11265;num_seqs=5;pad_gs=20000	https://genomevolution.org/coge/GEvo.pl?fid1=574900091;dsgid1=24790;fid2=81521741;dsgid2=11265;fid3=81582646;dsgid3=11265;fid4=81714443;dsgid4=11265;fid5=81800117;dsgid5=11265;num_seqs=5;mask1=non-cds;mask2=non-cds;mask3=non-cds;mask4=non-cds;mask5=non-cds;pad_gs=200000;autogo=1	https://genomevolution.org/coge/FastaView.pl?fid=574900091,81521741,81582646,81714443,81800117	https://genomevolution.org/coge/FeatList.pl?fid=574900091,81521741,81582646,81714443,81800117	GRMZM2G159402_T01.v6a	GRMZM2G016744	GRMZM2G159402	GRMZM2G121151	GRMZM2G085945
5	https://genomevolution.org/coge/GEvo.pl?fid1=574812681;dsgid1=24790;fid2=81590572;dsgid2=11265;fid3=81745966;dsgid3=11265;fid4=81772278;dsgid4=11265;fid5=81792810;dsgid5=11265;num_seqs=5;pad_gs=20000	https://genomevolution.org/coge/GEvo.pl?fid1=574812681;dsgid1=24790;fid2=81590572;dsgid2=11265;fid3=81745966;dsgid3=11265;fid4=81772278;dsgid4=11265;fid5=81792810;dsgid5=11265;num_seqs=5;mask1=non-cds;mask2=non-cds;mask3=non-cds;mask4=non-cds;mask5=non-cds;pad_gs=200000;autogo=1	https://genomevolution.org/coge/FastaView.pl?fid=574812681,81590572,81745966,81772278,81792810	https://genomevolution.org/coge/FeatList.pl?fid=574812681,81590572,81745966,81772278,81792810	GRMZM5G822388_T01.v6a	GRMZM2G447984	GRMZM2G418258	GRMZM2G179005	GRMZM2G451254
5	https://genomevolution.org/coge/GEvo.pl?fid1=574708655;dsgid1=24790;fid2=81565597;dsgid2=11265;fid3=81607089;dsgid3=11265;fid4=81688096;dsgid4=11265;fid5=81727238;dsgid5=11265;num_seqs=5;pad_gs=20000	https://genomevolution.org/coge/GEvo.pl?fid1=574708655;dsgid1=24790;fid2=81565597;dsgid2=11265;fid3=81607089;dsgid3=11265;fid4=81688096;dsgid4=11265;fid5=81727238;dsgid5=11265;num_seqs=5;mask1=non-cds;mask2=non-cds;mask3=non-cds;mask4=non-cds;mask5=non-cds;pad_gs=200000;autogo=1	https://genomevolution.org/coge/FastaView.pl?fid=574708655,81565597,81607089,81688096,81727238	https://genomevolution.org/coge/FeatList.pl?fid=574708655,81565597,81607089,81688096,81727238	GRMZM2G161263_T01.v6a	GRMZM2G021092	GRMZM2G161263	GRMZM2G342655	GRMZM2G167563
5	https://genomevolution.org/coge/GEvo.pl?fid1=81644870;dsgid1=11265;fid2=574677404;dsgid2=24790;fid3=574729418;dsgid3=24790;fid4=574879142;dsgid4=24790;fid5=574879958;dsgid5=24790;num_seqs=5;pad_gs=20000	https://genomevolution.org/coge/GEvo.pl?fid1=81644870;dsgid1=11265;fid2=574677404;dsgid2=24790;fid3=574729418;dsgid3=24790;fid4=574879142;dsgid4=24790;fid5=574879958;dsgid5=24790;num_seqs=5;mask1=non-cds;mask2=non-cds;mask3=non-cds;mask4=non-cds;mask5=non-cds;pad_gs=200000;autogo=1	https://genomevolution.org/coge/FastaView.pl?fid=81644870,574677404,574729418,574879142,574879958	https://genomevolution.org/coge/FeatList.pl?fid=81644870,574677404,574729418,574879142,574879958	GRMZM2G361115	GRMZM2G109175_T01.v6a	GRMZM2G038003_T01.v6a	GRMZM2G323415_T01.v6a	GRMZM2G361115_T01.v6a
5	https://genomevolution.org/coge/GEvo.pl?fid1=574642360;dsgid1=24790;fid2=81558922;dsgid2=11265;fid3=81611032;dsgid3=11265;fid4=81707806;dsgid4=11265;fid5=81729792;dsgid5=11265;num_seqs=5;pad_gs=20000	https://genomevolution.org/coge/GEvo.pl?fid1=574642360;dsgid1=24790;fid2=81558922;dsgid2=11265;fid3=81611032;dsgid3=11265;fid4=81707806;dsgid4=11265;fid5=81729792;dsgid5=11265;num_seqs=5;mask1=non-cds;mask2=non-cds;mask3=non-cds;mask4=non-cds;mask5=non-cds;pad_gs=200000;autogo=1	https://genomevolution.org/coge/FastaView.pl?fid=574642360,81558922,81611032,81707806,81729792	https://genomevolution.org/coge/FeatList.pl?fid=574642360,81558922,81611032,81707806,81729792	GRMZM2G084583_T01.v6a	GRMZM2G000818	GRMZM2G050305	GRMZM2G084583	GRMZM2G419239
5	https://genomevolution.org/coge/GEvo.pl?fid1=81579835;dsgid1=11265;fid2=574906833;dsgid2=24790;fid3=574906886;dsgid3=24790;fid4=574908081;dsgid4=24790;fid5=574909774;dsgid5=24790;num_seqs=5;pad_gs=20000	https://genomevolution.org/coge/GEvo.pl?fid1=81579835;dsgid1=11265;fid2=574906833;dsgid2=24790;fid3=574906886;dsgid3=24790;fid4=574908081;dsgid4=24790;fid5=574909774;dsgid5=24790;num_seqs=5;mask1=non-cds;mask2=non-cds;mask3=non-cds;mask4=non-cds;mask5=non-cds;pad_gs=200000;autogo=1	https://genomevolution.org/coge/FastaView.pl?fid=81579835,574906833,574906886,574908081,574909774	https://genomevolution.org/coge/FeatList.pl?fid=81579835,574906833,574906886,574908081,574909774	GRMZM5G800520	GRMZM5G800520_T01.v6a	GRMZM5G801993_T01.v6a	GRMZM5G854008_T01.v6a	GRMZM5G890747_T01.v6a
5	https://genomevolution.org/coge/GEvo.pl?fid1=574784409;dsgid1=24790;fid2=81600971;dsgid2=11265;fid3=81724844;dsgid3=11265;fid4=81763479;dsgid4=11265;fid5=81802934;dsgid5=11265;num_seqs=5;pad_gs=20000	https://genomevolution.org/coge/GEvo.pl?fid1=574784409;dsgid1=24790;fid2=81600971;dsgid2=11265;fid3=81724844;dsgid3=11265;fid4=81763479;dsgid4=11265;fid5=81802934;dsgid5=11265;num_seqs=5;mask1=non-cds;mask2=non-cds;mask3=non-cds;mask4=non-cds;mask5=non-cds;pad_gs=200000;autogo=1	https://genomevolution.org/coge/FastaView.pl?fid=574784409,81600971,81724844,81763479,81802934	https://genomevolution.org/coge/FeatList.pl?fid=574784409,81600971,81724844,81763479,81802934	AC193492.3_FGT003.v6a	GRMZM2G081930	GRMZM2G062009	GRMZM2G043813	GRMZM5G857701
5	https://genomevolution.org/coge/GEvo.pl?fid1=81592468;dsgid1=11265;fid2=574670133;dsgid2=24790;fid3=574697239;dsgid3=24790;fid4=574768070;dsgid4=24790;fid5=574796222;dsgid5=24790;num_seqs=5;pad_gs=20000	https://genomevolution.org/coge/GEvo.pl?fid1=81592468;dsgid1=11265;fid2=574670133;dsgid2=24790;fid3=574697239;dsgid3=24790;fid4=574768070;dsgid4=24790;fid5=574796222;dsgid5=24790;num_seqs=5;mask1=non-cds;mask2=non-cds;mask3=non-cds;mask4=non-cds;mask5=non-cds;pad_gs=200000;autogo=1	https://genomevolution.org/coge/FastaView.pl?fid=81592468,574670133,574697239,574768070,574796222	https://genomevolution.org/coge/FeatList.pl?fid=81592468,574670133,574697239,574768070,574796222	GRMZM2G048295	AC206901.3_FGT005.v6a	GRMZM2G048295_T01.v6a	GRMZM2G127857_T01.v6a	GRMZM2G095904_T01.v6a
5	https://genomevolution.org/coge/GEvo.pl?fid1=81549382;dsgid1=11265;fid2=574654121;dsgid2=24790;fid3=574727726;dsgid3=24790;fid4=574751610;dsgid4=24790;fid5=574909384;dsgid5=24790;num_seqs=5;pad_gs=20000	https://genomevolution.org/coge/GEvo.pl?fid1=81549382;dsgid1=11265;fid2=574654121;dsgid2=24790;fid3=574727726;dsgid3=24790;fid4=574751610;dsgid4=24790;fid5=574909384;dsgid5=24790;num_seqs=5;mask1=non-cds;mask2=non-cds;mask3=non-cds;mask4=non-cds;mask5=non-cds;pad_gs=200000;autogo=1	https://genomevolution.org/coge/FastaView.pl?fid=81549382,574654121,574727726,574751610,574909384	https://genomevolution.org/coge/FeatList.pl?fid=81549382,574654121,574727726,574751610,574909384	GRMZM5G845977	GRMZM2G314405_T01.v6a	GRMZM2G018990_T01.v6a	GRMZM5G878648_T01.v6a	GRMZM5G815020_T01.v6a
5	https://genomevolution.org/coge/GEvo.pl?fid1=574635576;dsgid1=24790;fid2=81564715;dsgid2=11265;fid3=81610714;dsgid3=11265;fid4=81656477;dsgid4=11265;fid5=81746853;dsgid5=11265;num_seqs=5;pad_gs=20000	https://genomevolution.org/coge/GEvo.pl?fid1=574635576;dsgid1=24790;fid2=81564715;dsgid2=11265;fid3=81610714;dsgid3=11265;fid4=81656477;dsgid4=11265;fid5=81746853;dsgid5=11265;num_seqs=5;mask1=non-cds;mask2=non-cds;mask3=non-cds;mask4=non-cds;mask5=non-cds;pad_gs=200000;autogo=1	https://genomevolution.org/coge/FastaView.pl?fid=574635576,81564715,81610714,81656477,81746853	https://genomevolution.org/coge/FeatList.pl?fid=574635576,81564715,81610714,81656477,81746853	GRMZM2G037839_T01.v6a	GRMZM2G085948	GRMZM2G058105	GRMZM2G037839	GRMZM2G477205
5	https://genomevolution.org/coge/GEvo.pl?fid1=574639598;dsgid1=24790;fid2=81534821;dsgid2=11265;fid3=81666593;dsgid3=11265;fid4=81710480;dsgid4=11265;fid5=81793004;dsgid5=11265;num_seqs=5;pad_gs=20000	https://genomevolution.org/coge/GEvo.pl?fid1=574639598;dsgid1=24790;fid2=81534821;dsgid2=11265;fid3=81666593;dsgid3=11265;fid4=81710480;dsgid4=11265;fid5=81793004;dsgid5=11265;num_seqs=5;mask1=non-cds;mask2=non-cds;mask3=non-cds;mask4=non-cds;mask5=non-cds;pad_gs=200000;autogo=1	https://genomevolution.org/coge/FastaView.pl?fid=574639598,81534821,81666593,81710480,81793004	https://genomevolution.org/coge/FeatList.pl?fid=574639598,81534821,81666593,81710480,81793004	GRMZM2G070211_T01.v6a	GRMZM2G173680	GRMZM2G070211	GRMZM2G130374	GRMZM5G880069
5	https://genomevolution.org/coge/GEvo.pl?fid1=81627737;dsgid1=11265;fid2=574741592;dsgid2=24790;fid3=574820436;dsgid3=24790;fid4=574869750;dsgid4=24790;fid5=574874266;dsgid5=24790;num_seqs=5;pad_gs=20000	https://genomevolution.org/coge/GEvo.pl?fid1=81627737;dsgid1=11265;fid2=574741592;dsgid2=24790;fid3=574820436;dsgid3=24790;fid4=574869750;dsgid4=24790;fid5=574874266;dsgid5=24790;num_seqs=5;mask1=non-cds;mask2=non-cds;mask3=non-cds;mask4=non-cds;mask5=non-cds;pad_gs=200000;autogo=1	https://genomevolution.org/coge/FastaView.pl?fid=81627737,574741592,574820436,574869750,574874266	https://genomevolution.org/coge/FeatList.pl?fid=81627737,574741592,574820436,574869750,574874266	GRMZM2G120779	GRMZM2G177940_T01.v6a	GRMZM2G043943_T01.v6a	GRMZM2G071339_T02.v6a	GRMZM2G120779_T01.v6a
5	https://genomevolution.org/coge/GEvo.pl?fid1=81575701;dsgid1=11265;fid2=574860793;dsgid2=24790;fid3=574908210;dsgid3=24790;fid4=574909138;dsgid4=24790;fid5=574909671;dsgid5=24790;num_seqs=5;pad_gs=20000	https://genomevolution.org/coge/GEvo.pl?fid1=81575701;dsgid1=11265;fid2=574860793;dsgid2=24790;fid3=574908210;dsgid3=24790;fid4=574909138;dsgid4=24790;fid5=574909671;dsgid5=24790;num_seqs=5;mask1=non-cds;mask2=non-cds;mask3=non-cds;mask4=non-cds;mask5=non-cds;pad_gs=200000;autogo=1	https://genomevolution.org/coge/FastaView.pl?fid=81575701,574860793,574908210,574909138,574909671	https://genomevolution.org/coge/FeatList.pl?fid=81575701,574860793,574908210,574909138,574909671	GRMZM5G859661	GRMZM5G870780_T01.v6a	GRMZM5G859661_T01.v6a	GRMZM5G895226_T01.v6a	GRMZM5G871099_T01.v6a
5	https://genomevolution.org/coge/GEvo.pl?fid1=81629204;dsgid1=11265;fid2=574725731;dsgid2=24790;fid3=574825934;dsgid3=24790;fid4=574872142;dsgid4=24790;fid5=574878501;dsgid5=24790;num_seqs=5;pad_gs=20000	https://genomevolution.org/coge/GEvo.pl?fid1=81629204;dsgid1=11265;fid2=574725731;dsgid2=24790;fid3=574825934;dsgid3=24790;fid4=574872142;dsgid4=24790;fid5=574878501;dsgid5=24790;num_seqs=5;mask1=non-cds;mask2=non-cds;mask3=non-cds;mask4=non-cds;mask5=non-cds;pad_gs=200000;autogo=1	https://genomevolution.org/coge/FastaView.pl?fid=81629204,574725731,574825934,574872142,574878501	https://genomevolution.org/coge/FeatList.pl?fid=81629204,574725731,574825934,574872142,574878501	GRMZM2G179985	AC214448.3_FGT007.v6a	GRMZM2G115398_T01.v6a	GRMZM2G090563_T01.v6a	GRMZM2G179985_T01.v6a
5	https://genomevolution.org/coge/GEvo.pl?fid1=574889657;dsgid1=24790;fid2=81546607;dsgid2=11265;fid3=81569398;dsgid3=11265;fid4=81637611;dsgid4=11265;fid5=81701140;dsgid5=11265;num_seqs=5;pad_gs=20000	https://genomevolution.org/coge/GEvo.pl?fid1=574889657;dsgid1=24790;fid2=81546607;dsgid2=11265;fid3=81569398;dsgid3=11265;fid4=81637611;dsgid4=11265;fid5=81701140;dsgid5=11265;num_seqs=5;mask1=non-cds;mask2=non-cds;mask3=non-cds;mask4=non-cds;mask5=non-cds;pad_gs=200000;autogo=1	https://genomevolution.org/coge/FastaView.pl?fid=574889657,81546607,81569398,81637611,81701140	https://genomevolution.org/coge/FeatList.pl?fid=574889657,81546607,81569398,81637611,81701140	AC233939.1_FGT004.v6a	GRMZM2G059134	AC233939.1_FG004	GRMZM2G370044	GRMZM2G026910
5	https://genomevolution.org/coge/GEvo.pl?fid1=574741936;dsgid1=24790;fid2=81519785;dsgid2=11265;fid3=81535403;dsgid3=11265;fid4=81619713;dsgid4=11265;fid5=81619754;dsgid5=11265;num_seqs=5;pad_gs=20000	https://genomevolution.org/coge/GEvo.pl?fid1=574741936;dsgid1=24790;fid2=81519785;dsgid2=11265;fid3=81535403;dsgid3=11265;fid4=81619713;dsgid4=11265;fid5=81619754;dsgid5=11265;num_seqs=5;mask1=non-cds;mask2=non-cds;mask3=non-cds;mask4=non-cds;mask5=non-cds;pad_gs=200000;autogo=1	https://genomevolution.org/coge/FastaView.pl?fid=574741936,81519785,81535403,81619713,81619754	https://genomevolution.org/coge/FeatList.pl?fid=574741936,81519785,81535403,81619713,81619754	GRMZM2G303465_T03.v6a	GRMZM5G804893	GRMZM2G303465	GRMZM2G064426	GRMZM5G866699
5	https://genomevolution.org/coge/GEvo.pl?fid1=81523544;dsgid1=11265;fid2=574742521;dsgid2=24790;fid3=574838581;dsgid3=24790;fid4=574874537;dsgid4=24790;fid5=574878113;dsgid5=24790;num_seqs=5;pad_gs=20000	https://genomevolution.org/coge/GEvo.pl?fid1=81523544;dsgid1=11265;fid2=574742521;dsgid2=24790;fid3=574838581;dsgid3=24790;fid4=574874537;dsgid4=24790;fid5=574878113;dsgid5=24790;num_seqs=5;mask1=non-cds;mask2=non-cds;mask3=non-cds;mask4=non-cds;mask5=non-cds;pad_gs=200000;autogo=1	https://genomevolution.org/coge/FastaView.pl?fid=81523544,574742521,574838581,574874537,574878113	https://genomevolution.org/coge/FeatList.pl?fid=81523544,574742521,574838581,574874537,574878113	GRMZM5G845682	GRMZM2G323622_T01.v6a	GRMZM5G845682_T02.v6a	GRMZM2G124883_T01.v6a	GRMZM2G173700_T02.v6a
5	https://genomevolution.org/coge/GEvo.pl?fid1=574791545;dsgid1=24790;fid2=81572053;dsgid2=11265;fid3=81597552;dsgid3=11265;fid4=81774467;dsgid4=11265;fid5=81809782;dsgid5=11265;num_seqs=5;pad_gs=20000	https://genomevolution.org/coge/GEvo.pl?fid1=574791545;dsgid1=24790;fid2=81572053;dsgid2=11265;fid3=81597552;dsgid3=11265;fid4=81774467;dsgid4=11265;fid5=81809782;dsgid5=11265;num_seqs=5;mask1=non-cds;mask2=non-cds;mask3=non-cds;mask4=non-cds;mask5=non-cds;pad_gs=200000;autogo=1	https://genomevolution.org/coge/FastaView.pl?fid=574791545,81572053,81597552,81774467,81809782	https://genomevolution.org/coge/FeatList.pl?fid=574791545,81572053,81597552,81774467,81809782	GRMZM2G041761_T01.v6a	GRMZM2G137869	GRMZM2G164428	GRMZM2G040673	GRMZM2G041761
5	https://genomevolution.org/coge/GEvo.pl?fid1=81803095;dsgid1=11265;fid2=574683352;dsgid2=24790;fid3=574715663;dsgid3=24790;fid4=574778206;dsgid4=24790;fid5=574808097;dsgid5=24790;num_seqs=5;pad_gs=20000	https://genomevolution.org/coge/GEvo.pl?fid1=81803095;dsgid1=11265;fid2=574683352;dsgid2=24790;fid3=574715663;dsgid3=24790;fid4=574778206;dsgid4=24790;fid5=574808097;dsgid5=24790;num_seqs=5;mask1=non-cds;mask2=non-cds;mask3=non-cds;mask4=non-cds;mask5=non-cds;pad_gs=200000;autogo=1	https://genomevolution.org/coge/FastaView.pl?fid=81803095,574683352,574715663,574778206,574808097	https://genomevolution.org/coge/FeatList.pl?fid=81803095,574683352,574715663,574778206,574808097	GRMZM2G391596	GRMZM2G425072_T01.v6a	GRMZM2G429254_T01.v6a	GRMZM2G432060_T01.v6a	GRMZM2G391596_T01.v6a
5	https://genomevolution.org/coge/GEvo.pl?fid1=81592645;dsgid1=11265;fid2=574635561;dsgid2=24790;fid3=574704850;dsgid3=24790;fid4=574768929;dsgid4=24790;fid5=574851713;dsgid5=24790;num_seqs=5;pad_gs=20000	https://genomevolution.org/coge/GEvo.pl?fid1=81592645;dsgid1=11265;fid2=574635561;dsgid2=24790;fid3=574704850;dsgid3=24790;fid4=574768929;dsgid4=24790;fid5=574851713;dsgid5=24790;num_seqs=5;mask1=non-cds;mask2=non-cds;mask3=non-cds;mask4=non-cds;mask5=non-cds;pad_gs=200000;autogo=1	https://genomevolution.org/coge/FastaView.pl?fid=81592645,574635561,574704850,574768929,574851713	https://genomevolution.org/coge/FeatList.pl?fid=81592645,574635561,574704850,574768929,574851713	GRMZM2G130278	GRMZM2G037655_T01.v6a	GRMZM2G130278_T01.v6a	GRMZM2G138881_T01.v6a	GRMZM2G147459_T01.v6a
5	https://genomevolution.org/coge/GEvo.pl?fid1=574865681;dsgid1=24790;fid2=81519734;dsgid2=11265;fid3=81552544;dsgid3=11265;fid4=81622160;dsgid4=11265;fid5=81640702;dsgid5=11265;num_seqs=5;pad_gs=20000	https://genomevolution.org/coge/GEvo.pl?fid1=574865681;dsgid1=24790;fid2=81519734;dsgid2=11265;fid3=81552544;dsgid3=11265;fid4=81622160;dsgid4=11265;fid5=81640702;dsgid5=11265;num_seqs=5;mask1=non-cds;mask2=non-cds;mask3=non-cds;mask4=non-cds;mask5=non-cds;pad_gs=200000;autogo=1	https://genomevolution.org/coge/FastaView.pl?fid=574865681,81519734,81552544,81622160,81640702	https://genomevolution.org/coge/FeatList.pl?fid=574865681,81519734,81552544,81622160,81640702	GRMZM2G009968_T01.v6a	AC209257.4_FG003	GRMZM2G032763	GRMZM2G009968	GRMZM2G135367
5	https://genomevolution.org/coge/GEvo.pl?fid1=574847886;dsgid1=24790;fid2=81558163;dsgid2=11265;fid3=81603905;dsgid3=11265;fid4=81681916;dsgid4=11265;fid5=81806018;dsgid5=11265;num_seqs=5;pad_gs=20000	https://genomevolution.org/coge/GEvo.pl?fid1=574847886;dsgid1=24790;fid2=81558163;dsgid2=11265;fid3=81603905;dsgid3=11265;fid4=81681916;dsgid4=11265;fid5=81806018;dsgid5=11265;num_seqs=5;mask1=non-cds;mask2=non-cds;mask3=non-cds;mask4=non-cds;mask5=non-cds;pad_gs=200000;autogo=1	https://genomevolution.org/coge/FastaView.pl?fid=574847886,81558163,81603905,81681916,81806018	https://genomevolution.org/coge/FeatList.pl?fid=574847886,81558163,81603905,81681916,81806018	GRMZM2G086066_T01.v6a	GRMZM2G086066	GRMZM2G161846	AC217910.3_FG001	GRMZM2G036368
5	https://genomevolution.org/coge/GEvo.pl?fid1=574713600;dsgid1=24790;fid2=81557086;dsgid2=11265;fid3=81590818;dsgid3=11265;fid4=81652867;dsgid4=11265;fid5=81721316;dsgid5=11265;num_seqs=5;pad_gs=20000	https://genomevolution.org/coge/GEvo.pl?fid1=574713600;dsgid1=24790;fid2=81557086;dsgid2=11265;fid3=81590818;dsgid3=11265;fid4=81652867;dsgid4=11265;fid5=81721316;dsgid5=11265;num_seqs=5;mask1=non-cds;mask2=non-cds;mask3=non-cds;mask4=non-cds;mask5=non-cds;pad_gs=200000;autogo=1	https://genomevolution.org/coge/FastaView.pl?fid=574713600,81557086,81590818,81652867,81721316	https://genomevolution.org/coge/FeatList.pl?fid=574713600,81557086,81590818,81652867,81721316	GRMZM2G388266_T01.v6a	AC225790.2_FG003	GRMZM2G388297	GRMZM2G337190	GRMZM2G004898
5	https://genomevolution.org/coge/GEvo.pl?fid1=81557617;dsgid1=11265;fid2=574643761;dsgid2=24790;fid3=574693323;dsgid3=24790;fid4=574792420;dsgid4=24790;fid5=574849021;dsgid5=24790;num_seqs=5;pad_gs=20000	https://genomevolution.org/coge/GEvo.pl?fid1=81557617;dsgid1=11265;fid2=574643761;dsgid2=24790;fid3=574693323;dsgid3=24790;fid4=574792420;dsgid4=24790;fid5=574849021;dsgid5=24790;num_seqs=5;mask1=non-cds;mask2=non-cds;mask3=non-cds;mask4=non-cds;mask5=non-cds;pad_gs=200000;autogo=1	https://genomevolution.org/coge/FastaView.pl?fid=81557617,574643761,574693323,574792420,574849021	https://genomevolution.org/coge/FeatList.pl?fid=81557617,574643761,574693323,574792420,574849021	GRMZM2G104505	GRMZM2G096486_T01.v6a	GRMZM2G008919_T02.v6a	GRMZM2G054193_T01.v6a	GRMZM2G104505_T01.v6a
5	https://genomevolution.org/coge/GEvo.pl?fid1=81797447;dsgid1=11265;fid2=574767996;dsgid2=24790;fid3=574795129;dsgid3=24790;fid4=574827296;dsgid4=24790;fid5=574894643;dsgid5=24790;num_seqs=5;pad_gs=20000	https://genomevolution.org/coge/GEvo.pl?fid1=81797447;dsgid1=11265;fid2=574767996;dsgid2=24790;fid3=574795129;dsgid3=24790;fid4=574827296;dsgid4=24790;fid5=574894643;dsgid5=24790;num_seqs=5;mask1=non-cds;mask2=non-cds;mask3=non-cds;mask4=non-cds;mask5=non-cds;pad_gs=200000;autogo=1	https://genomevolution.org/coge/FastaView.pl?fid=81797447,574767996,574795129,574827296,574894643	https://genomevolution.org/coge/FeatList.pl?fid=81797447,574767996,574795129,574827296,574894643	GRMZM2G084086	GRMZM2G126765_T01.v6a	GRMZM2G084086_T01.v6a	GRMZM2G134389_T01.v6a	GRMZM2G070315_T01.v6a
5	https://genomevolution.org/coge/GEvo.pl?fid1=574861019;dsgid1=24790;fid2=81568396;dsgid2=11265;fid3=81577174;dsgid3=11265;fid4=81652661;dsgid4=11265;fid5=81749326;dsgid5=11265;num_seqs=5;pad_gs=20000	https://genomevolution.org/coge/GEvo.pl?fid1=574861019;dsgid1=24790;fid2=81568396;dsgid2=11265;fid3=81577174;dsgid3=11265;fid4=81652661;dsgid4=11265;fid5=81749326;dsgid5=11265;num_seqs=5;mask1=non-cds;mask2=non-cds;mask3=non-cds;mask4=non-cds;mask5=non-cds;pad_gs=200000;autogo=1	https://genomevolution.org/coge/FastaView.pl?fid=574861019,81568396,81577174,81652661,81749326	https://genomevolution.org/coge/FeatList.pl?fid=574861019,81568396,81577174,81652661,81749326	GRMZM5G881387_T01.v6a	GRMZM5G881387	GRMZM2G067546	GRMZM2G049211	GRMZM2G347541
5	https://genomevolution.org/coge/GEvo.pl?fid1=81782975;dsgid1=11265;fid2=574670833;dsgid2=24790;fid3=574719310;dsgid3=24790;fid4=574768159;dsgid4=24790;fid5=574797466;dsgid5=24790;num_seqs=5;pad_gs=20000	https://genomevolution.org/coge/GEvo.pl?fid1=81782975;dsgid1=11265;fid2=574670833;dsgid2=24790;fid3=574719310;dsgid3=24790;fid4=574768159;dsgid4=24790;fid5=574797466;dsgid5=24790;num_seqs=5;mask1=non-cds;mask2=non-cds;mask3=non-cds;mask4=non-cds;mask5=non-cds;pad_gs=200000;autogo=1	https://genomevolution.org/coge/FastaView.pl?fid=81782975,574670833,574719310,574768159,574797466	https://genomevolution.org/coge/FeatList.pl?fid=81782975,574670833,574719310,574768159,574797466	GRMZM2G109348	GRMZM2G000973_T01.v6a	GRMZM5G825909_T01.v6a	GRMZM2G129675_T01.v6a	GRMZM2G109348_T01.v6a
5	https://genomevolution.org/coge/GEvo.pl?fid1=81589015;dsgid1=11265;fid2=574680459;dsgid2=24790;fid3=574712521;dsgid3=24790;fid4=574769855;dsgid4=24790;fid5=574804611;dsgid5=24790;num_seqs=5;pad_gs=20000	https://genomevolution.org/coge/GEvo.pl?fid1=81589015;dsgid1=11265;fid2=574680459;dsgid2=24790;fid3=574712521;dsgid3=24790;fid4=574769855;dsgid4=24790;fid5=574804611;dsgid5=24790;num_seqs=5;mask1=non-cds;mask2=non-cds;mask3=non-cds;mask4=non-cds;mask5=non-cds;pad_gs=200000;autogo=1	https://genomevolution.org/coge/FastaView.pl?fid=81589015,574680459,574712521,574769855,574804611	https://genomevolution.org/coge/FeatList.pl?fid=81589015,574680459,574712521,574769855,574804611	GRMZM2G354909	GRMZM2G168953_T01.v6a	GRMZM2G354909_T01.v6a	GRMZM2G148355_T01.v6a	GRMZM2G170017_T01.v6a
5	https://genomevolution.org/coge/GEvo.pl?fid1=81547789;dsgid1=11265;fid2=574730121;dsgid2=24790;fid3=574823504;dsgid3=24790;fid4=574872746;dsgid4=24790;fid5=574876194;dsgid5=24790;num_seqs=5;pad_gs=20000	https://genomevolution.org/coge/GEvo.pl?fid1=81547789;dsgid1=11265;fid2=574730121;dsgid2=24790;fid3=574823504;dsgid3=24790;fid4=574872746;dsgid4=24790;fid5=574876194;dsgid5=24790;num_seqs=5;mask1=non-cds;mask2=non-cds;mask3=non-cds;mask4=non-cds;mask5=non-cds;pad_gs=200000;autogo=1	https://genomevolution.org/coge/FastaView.pl?fid=81547789,574730121,574823504,574872746,574876194	https://genomevolution.org/coge/FeatList.pl?fid=81547789,574730121,574823504,574872746,574876194	GRMZM2G046846	GRMZM2G046846_T01.v6a	GRMZM2G077621_T01.v6a	GRMZM2G097502_T01.v6a	GRMZM2G148773_T01.v6a
5	https://genomevolution.org/coge/GEvo.pl?fid1=574796269;dsgid1=24790;fid2=81599176;dsgid2=11265;fid3=81718278;dsgid3=11265;fid4=81815181;dsgid4=11265;fid5=81816178;dsgid5=11265;num_seqs=5;pad_gs=20000	https://genomevolution.org/coge/GEvo.pl?fid1=574796269;dsgid1=24790;fid2=81599176;dsgid2=11265;fid3=81718278;dsgid3=11265;fid4=81815181;dsgid4=11265;fid5=81816178;dsgid5=11265;num_seqs=5;mask1=non-cds;mask2=non-cds;mask3=non-cds;mask4=non-cds;mask5=non-cds;pad_gs=200000;autogo=1	https://genomevolution.org/coge/FastaView.pl?fid=574796269,81599176,81718278,81815181,81816178	https://genomevolution.org/coge/FeatList.pl?fid=574796269,81599176,81718278,81815181,81816178	GRMZM2G096753_T01.v6a	GRMZM2G049541	GRMZM2G135091	GRMZM2G178074	GRMZM2G096753
5	https://genomevolution.org/coge/GEvo.pl?fid1=81544117;dsgid1=11265;fid2=574728992;dsgid2=24790;fid3=574820086;dsgid3=24790;fid4=574877094;dsgid4=24790;fid5=574883764;dsgid5=24790;num_seqs=5;pad_gs=20000	https://genomevolution.org/coge/GEvo.pl?fid1=81544117;dsgid1=11265;fid2=574728992;dsgid2=24790;fid3=574820086;dsgid3=24790;fid4=574877094;dsgid4=24790;fid5=574883764;dsgid5=24790;num_seqs=5;mask1=non-cds;mask2=non-cds;mask3=non-cds;mask4=non-cds;mask5=non-cds;pad_gs=200000;autogo=1	https://genomevolution.org/coge/FastaView.pl?fid=81544117,574728992,574820086,574877094,574883764	https://genomevolution.org/coge/FeatList.pl?fid=81544117,574728992,574820086,574877094,574883764	GRMZM2G034526	GRMZM2G034526_T02.v6a	GRMZM2G038183_T01.v6a	GRMZM2G160990_T01.v6a	GRMZM5G803565_T01.v6a
5	https://genomevolution.org/coge/GEvo.pl?fid1=574881431;dsgid1=24790;fid2=81524384;dsgid2=11265;fid3=81538736;dsgid3=11265;fid4=81624464;dsgid4=11265;fid5=81625112;dsgid5=11265;num_seqs=5;pad_gs=20000	https://genomevolution.org/coge/GEvo.pl?fid1=574881431;dsgid1=24790;fid2=81524384;dsgid2=11265;fid3=81538736;dsgid3=11265;fid4=81624464;dsgid4=11265;fid5=81625112;dsgid5=11265;num_seqs=5;mask1=non-cds;mask2=non-cds;mask3=non-cds;mask4=non-cds;mask5=non-cds;pad_gs=200000;autogo=1	https://genomevolution.org/coge/FastaView.pl?fid=574881431,81524384,81538736,81624464,81625112	https://genomevolution.org/coge/FeatList.pl?fid=574881431,81524384,81538736,81624464,81625112	GRMZM2G429695_T01.v6a	GRMZM2G033641	GRMZM2G081652	GRMZM2G033649	GRMZM2G429695
5	https://genomevolution.org/coge/GEvo.pl?fid1=574818289;dsgid1=24790;fid2=81526364;dsgid2=11265;fid3=81548560;dsgid3=11265;fid4=81628449;dsgid4=11265;fid5=81635325;dsgid5=11265;num_seqs=5;pad_gs=20000	https://genomevolution.org/coge/GEvo.pl?fid1=574818289;dsgid1=24790;fid2=81526364;dsgid2=11265;fid3=81548560;dsgid3=11265;fid4=81628449;dsgid4=11265;fid5=81635325;dsgid5=11265;num_seqs=5;mask1=non-cds;mask2=non-cds;mask3=non-cds;mask4=non-cds;mask5=non-cds;pad_gs=200000;autogo=1	https://genomevolution.org/coge/FastaView.pl?fid=574818289,81526364,81548560,81628449,81635325	https://genomevolution.org/coge/FeatList.pl?fid=574818289,81526364,81548560,81628449,81635325	GRMZM2G007122_T02.v6a	GRMZM2G007122	GRMZM5G862131	GRMZM2G015287	GRMZM2G115828
5	https://genomevolution.org/coge/GEvo.pl?fid1=574769526;dsgid1=24790;fid2=81530432;dsgid2=11265;fid3=81571153;dsgid3=11265;fid4=81722560;dsgid4=11265;fid5=81809485;dsgid5=11265;num_seqs=5;pad_gs=20000	https://genomevolution.org/coge/GEvo.pl?fid1=574769526;dsgid1=24790;fid2=81530432;dsgid2=11265;fid3=81571153;dsgid3=11265;fid4=81722560;dsgid4=11265;fid5=81809485;dsgid5=11265;num_seqs=5;mask1=non-cds;mask2=non-cds;mask3=non-cds;mask4=non-cds;mask5=non-cds;pad_gs=200000;autogo=1	https://genomevolution.org/coge/FastaView.pl?fid=574769526,81530432,81571153,81722560,81809485	https://genomevolution.org/coge/FeatList.pl?fid=574769526,81530432,81571153,81722560,81809485	GRMZM2G144501_T01.v6a	GRMZM2G165969	GRMZM5G868913	GRMZM2G144501	AC212112.4_FG002
5	https://genomevolution.org/coge/GEvo.pl?fid1=81615450;dsgid1=11265;fid2=574671891;dsgid2=24790;fid3=574700025;dsgid3=24790;fid4=574763539;dsgid4=24790;fid5=574787776;dsgid5=24790;num_seqs=5;pad_gs=20000	https://genomevolution.org/coge/GEvo.pl?fid1=81615450;dsgid1=11265;fid2=574671891;dsgid2=24790;fid3=574700025;dsgid3=24790;fid4=574763539;dsgid4=24790;fid5=574787776;dsgid5=24790;num_seqs=5;mask1=non-cds;mask2=non-cds;mask3=non-cds;mask4=non-cds;mask5=non-cds;pad_gs=200000;autogo=1	https://genomevolution.org/coge/FastaView.pl?fid=81615450,574671891,574700025,574763539,574787776	https://genomevolution.org/coge/FeatList.pl?fid=81615450,574671891,574700025,574763539,574787776	GRMZM2G076844	GRMZM2G018027_T01.v6a	GRMZM2G076844_T01.v6a	GRMZM2G076683_T01.v6a	GRMZM2G011006_T01.v6a
5	https://genomevolution.org/coge/GEvo.pl?fid1=81547702;dsgid1=11265;fid2=574654121;dsgid2=24790;fid3=574727726;dsgid3=24790;fid4=574751610;dsgid4=24790;fid5=574909384;dsgid5=24790;num_seqs=5;pad_gs=20000	https://genomevolution.org/coge/GEvo.pl?fid1=81547702;dsgid1=11265;fid2=574654121;dsgid2=24790;fid3=574727726;dsgid3=24790;fid4=574751610;dsgid4=24790;fid5=574909384;dsgid5=24790;num_seqs=5;mask1=non-cds;mask2=non-cds;mask3=non-cds;mask4=non-cds;mask5=non-cds;pad_gs=200000;autogo=1	https://genomevolution.org/coge/FastaView.pl?fid=81547702,574654121,574727726,574751610,574909384	https://genomevolution.org/coge/FeatList.pl?fid=81547702,574654121,574727726,574751610,574909384	GRMZM5G887071	GRMZM2G314405_T01.v6a	GRMZM2G018990_T01.v6a	GRMZM5G878648_T01.v6a	GRMZM5G815020_T01.v6a
5	https://genomevolution.org/coge/GEvo.pl?fid1=81653471;dsgid1=11265;fid2=574632046;dsgid2=24790;fid3=574692994;dsgid3=24790;fid4=574843466;dsgid4=24790;fid5=574893086;dsgid5=24790;num_seqs=5;pad_gs=20000	https://genomevolution.org/coge/GEvo.pl?fid1=81653471;dsgid1=11265;fid2=574632046;dsgid2=24790;fid3=574692994;dsgid3=24790;fid4=574843466;dsgid4=24790;fid5=574893086;dsgid5=24790;num_seqs=5;mask1=non-cds;mask2=non-cds;mask3=non-cds;mask4=non-cds;mask5=non-cds;pad_gs=200000;autogo=1	https://genomevolution.org/coge/FastaView.pl?fid=81653471,574632046,574692994,574843466,574893086	https://genomevolution.org/coge/FeatList.pl?fid=81653471,574632046,574692994,574843466,574893086	GRMZM2G008501	GRMZM2G008501_T01.v6a	GRMZM2G005103_T01.v6a	GRMZM2G017894_T01.v6a	GRMZM2G045467_T01.v6a
5	https://genomevolution.org/coge/GEvo.pl?fid1=81790560;dsgid1=11265;fid2=574670850;dsgid2=24790;fid3=574704199;dsgid3=24790;fid4=574779631;dsgid4=24790;fid5=574804620;dsgid5=24790;num_seqs=5;pad_gs=20000	https://genomevolution.org/coge/GEvo.pl?fid1=81790560;dsgid1=11265;fid2=574670850;dsgid2=24790;fid3=574704199;dsgid3=24790;fid4=574779631;dsgid4=24790;fid5=574804620;dsgid5=24790;num_seqs=5;mask1=non-cds;mask2=non-cds;mask3=non-cds;mask4=non-cds;mask5=non-cds;pad_gs=200000;autogo=1	https://genomevolution.org/coge/FastaView.pl?fid=81790560,574670850,574704199,574779631,574804620	https://genomevolution.org/coge/FeatList.pl?fid=81790560,574670850,574704199,574779631,574804620	GRMZM2G170049	GRMZM2G001106_T01.v6a	GRMZM2G123202_T01.v6a	GRMZM2G496770_T01.v6a	GRMZM2G170049_T01.v6a
5	https://genomevolution.org/coge/GEvo.pl?fid1=81525665;dsgid1=11265;fid2=574764048;dsgid2=24790;fid3=574812822;dsgid3=24790;fid4=574827463;dsgid4=24790;fid5=574895242;dsgid5=24790;num_seqs=5;pad_gs=20000	https://genomevolution.org/coge/GEvo.pl?fid1=81525665;dsgid1=11265;fid2=574764048;dsgid2=24790;fid3=574812822;dsgid3=24790;fid4=574827463;dsgid4=24790;fid5=574895242;dsgid5=24790;num_seqs=5;mask1=non-cds;mask2=non-cds;mask3=non-cds;mask4=non-cds;mask5=non-cds;pad_gs=200000;autogo=1	https://genomevolution.org/coge/FastaView.pl?fid=81525665,574764048,574812822,574827463,574895242	https://genomevolution.org/coge/FeatList.pl?fid=81525665,574764048,574812822,574827463,574895242	GRMZM2G137108	GRMZM2G082184_T01.v6a	GRMZM5G826357_T01.v6a	GRMZM2G137108_T01.v6a	GRMZM2G081239_T01.v6a
5	https://genomevolution.org/coge/GEvo.pl?fid1=574633274;dsgid1=24790;fid2=81619044;dsgid2=11265;fid3=81669834;dsgid3=11265;fid4=81701176;dsgid4=11265;fid5=81790298;dsgid5=11265;num_seqs=5;pad_gs=20000	https://genomevolution.org/coge/GEvo.pl?fid1=574633274;dsgid1=24790;fid2=81619044;dsgid2=11265;fid3=81669834;dsgid3=11265;fid4=81701176;dsgid4=11265;fid5=81790298;dsgid5=11265;num_seqs=5;mask1=non-cds;mask2=non-cds;mask3=non-cds;mask4=non-cds;mask5=non-cds;pad_gs=200000;autogo=1	https://genomevolution.org/coge/FastaView.pl?fid=574633274,81619044,81669834,81701176,81790298	https://genomevolution.org/coge/FeatList.pl?fid=574633274,81619044,81669834,81701176,81790298	GRMZM2G017470_T01.v6a	GRMZM5G880268	GRMZM2G017470	AC233935.1_FG005	GRMZM2G144172
5	https://genomevolution.org/coge/GEvo.pl?fid1=81671178;dsgid1=11265;fid2=574634519;dsgid2=24790;fid3=574707289;dsgid3=24790;fid4=574795841;dsgid4=24790;fid5=574842858;dsgid5=24790;num_seqs=5;pad_gs=20000	https://genomevolution.org/coge/GEvo.pl?fid1=81671178;dsgid1=11265;fid2=574634519;dsgid2=24790;fid3=574707289;dsgid3=24790;fid4=574795841;dsgid4=24790;fid5=574842858;dsgid5=24790;num_seqs=5;mask1=non-cds;mask2=non-cds;mask3=non-cds;mask4=non-cds;mask5=non-cds;pad_gs=200000;autogo=1	https://genomevolution.org/coge/FastaView.pl?fid=81671178,574634519,574707289,574795841,574842858	https://genomevolution.org/coge/FeatList.pl?fid=81671178,574634519,574707289,574795841,574842858	GRMZM2G028151	GRMZM2G028151_T01.v6a	GRMZM2G146688_T01.v6a	GRMZM2G091527_T01.v6a	GRMZM2G008234_T01.v6a
5	https://genomevolution.org/coge/GEvo.pl?fid1=574817426;dsgid1=24790;fid2=81519857;dsgid2=11265;fid3=81544408;dsgid3=11265;fid4=81633056;dsgid4=11265;fid5=81640146;dsgid5=11265;num_seqs=5;pad_gs=20000	https://genomevolution.org/coge/GEvo.pl?fid1=574817426;dsgid1=24790;fid2=81519857;dsgid2=11265;fid3=81544408;dsgid3=11265;fid4=81633056;dsgid4=11265;fid5=81640146;dsgid5=11265;num_seqs=5;mask1=non-cds;mask2=non-cds;mask3=non-cds;mask4=non-cds;mask5=non-cds;pad_gs=200000;autogo=1	https://genomevolution.org/coge/FastaView.pl?fid=574817426,81519857,81544408,81633056,81640146	https://genomevolution.org/coge/FeatList.pl?fid=574817426,81519857,81544408,81633056,81640146	AC213621.5_FGT004.v6a	AC213621.5_FG004	AC209784.3_FG011	GRMZM2G035933	GRMZM2G421415
5	https://genomevolution.org/coge/GEvo.pl?fid1=81532088;dsgid1=11265;fid2=574742722;dsgid2=24790;fid3=574838797;dsgid3=24790;fid4=574864936;dsgid4=24790;fid5=574875041;dsgid5=24790;num_seqs=5;pad_gs=20000	https://genomevolution.org/coge/GEvo.pl?fid1=81532088;dsgid1=11265;fid2=574742722;dsgid2=24790;fid3=574838797;dsgid3=24790;fid4=574864936;dsgid4=24790;fid5=574875041;dsgid5=24790;num_seqs=5;mask1=non-cds;mask2=non-cds;mask3=non-cds;mask4=non-cds;mask5=non-cds;pad_gs=200000;autogo=1	https://genomevolution.org/coge/FastaView.pl?fid=81532088,574742722,574838797,574864936,574875041	https://genomevolution.org/coge/FeatList.pl?fid=81532088,574742722,574838797,574864936,574875041	GRMZM5G855337	GRMZM2G330302_T01.v6a	GRMZM5G855337_T01.v6a	AC234185.1_FGT004.v6a	GRMZM2G132547_T01.v6a
5	https://genomevolution.org/coge/GEvo.pl?fid1=574681271;dsgid1=24790;fid2=81603646;dsgid2=11265;fid3=81716374;dsgid3=11265;fid4=81775382;dsgid4=11265;fid5=81791661;dsgid5=11265;num_seqs=5;pad_gs=20000	https://genomevolution.org/coge/GEvo.pl?fid1=574681271;dsgid1=24790;fid2=81603646;dsgid2=11265;fid3=81716374;dsgid3=11265;fid4=81775382;dsgid4=11265;fid5=81791661;dsgid5=11265;num_seqs=5;mask1=non-cds;mask2=non-cds;mask3=non-cds;mask4=non-cds;mask5=non-cds;pad_gs=200000;autogo=1	https://genomevolution.org/coge/FastaView.pl?fid=574681271,81603646,81716374,81775382,81791661	https://genomevolution.org/coge/FeatList.pl?fid=574681271,81603646,81716374,81775382,81791661	GRMZM2G181030_T01.v6a	GRMZM2G421256	GRMZM2G170322	GRMZM2G181030	GRMZM2G029850
5	https://genomevolution.org/coge/GEvo.pl?fid1=81531152;dsgid1=11265;fid2=574741592;dsgid2=24790;fid3=574820436;dsgid3=24790;fid4=574869750;dsgid4=24790;fid5=574874266;dsgid5=24790;num_seqs=5;pad_gs=20000	https://genomevolution.org/coge/GEvo.pl?fid1=81531152;dsgid1=11265;fid2=574741592;dsgid2=24790;fid3=574820436;dsgid3=24790;fid4=574869750;dsgid4=24790;fid5=574874266;dsgid5=24790;num_seqs=5;mask1=non-cds;mask2=non-cds;mask3=non-cds;mask4=non-cds;mask5=non-cds;pad_gs=200000;autogo=1	https://genomevolution.org/coge/FastaView.pl?fid=81531152,574741592,574820436,574869750,574874266	https://genomevolution.org/coge/FeatList.pl?fid=81531152,574741592,574820436,574869750,574874266	GRMZM2G043943	GRMZM2G177940_T01.v6a	GRMZM2G043943_T01.v6a	GRMZM2G071339_T02.v6a	GRMZM2G120779_T01.v6a
5	https://genomevolution.org/coge/GEvo.pl?fid1=81536324;dsgid1=11265;fid2=574729044;dsgid2=24790;fid3=574832559;dsgid3=24790;fid4=574875302;dsgid4=24790;fid5=574877170;dsgid5=24790;num_seqs=5;pad_gs=20000	https://genomevolution.org/coge/GEvo.pl?fid1=81536324;dsgid1=11265;fid2=574729044;dsgid2=24790;fid3=574832559;dsgid3=24790;fid4=574875302;dsgid4=24790;fid5=574877170;dsgid5=24790;num_seqs=5;mask1=non-cds;mask2=non-cds;mask3=non-cds;mask4=non-cds;mask5=non-cds;pad_gs=200000;autogo=1	https://genomevolution.org/coge/FastaView.pl?fid=81536324,574729044,574832559,574875302,574877170	https://genomevolution.org/coge/FeatList.pl?fid=81536324,574729044,574832559,574875302,574877170	GRMZM2G034810	GRMZM2G034810_T01.v6a	GRMZM2G359892_T01.v6a	GRMZM2G135332_T01.v6a	GRMZM2G162109_T01.v6a
5	https://genomevolution.org/coge/GEvo.pl?fid1=574652841;dsgid1=24790;fid2=81554608;dsgid2=11265;fid3=81593515;dsgid3=11265;fid4=81667489;dsgid4=11265;fid5=81716949;dsgid5=11265;num_seqs=5;pad_gs=20000	https://genomevolution.org/coge/GEvo.pl?fid1=574652841;dsgid1=24790;fid2=81554608;dsgid2=11265;fid3=81593515;dsgid3=11265;fid4=81667489;dsgid4=11265;fid5=81716949;dsgid5=11265;num_seqs=5;mask1=non-cds;mask2=non-cds;mask3=non-cds;mask4=non-cds;mask5=non-cds;pad_gs=200000;autogo=1	https://genomevolution.org/coge/FastaView.pl?fid=574652841,81554608,81593515,81667489,81716949	https://genomevolution.org/coge/FeatList.pl?fid=574652841,81554608,81593515,81667489,81716949	GRMZM2G175779_T01.v6a	GRMZM2G386824	GRMZM2G151122	GRMZM2G175779	GRMZM2G071883
5	https://genomevolution.org/coge/GEvo.pl?fid1=574656941;dsgid1=24790;fid2=81557086;dsgid2=11265;fid3=81590818;dsgid3=11265;fid4=81652867;dsgid4=11265;fid5=81721316;dsgid5=11265;num_seqs=5;pad_gs=20000	https://genomevolution.org/coge/GEvo.pl?fid1=574656941;dsgid1=24790;fid2=81557086;dsgid2=11265;fid3=81590818;dsgid3=11265;fid4=81652867;dsgid4=11265;fid5=81721316;dsgid5=11265;num_seqs=5;mask1=non-cds;mask2=non-cds;mask3=non-cds;mask4=non-cds;mask5=non-cds;pad_gs=200000;autogo=1	https://genomevolution.org/coge/FastaView.pl?fid=574656941,81557086,81590818,81652867,81721316	https://genomevolution.org/coge/FeatList.pl?fid=574656941,81557086,81590818,81652867,81721316	GRMZM2G337190_T01.v6a	AC225790.2_FG003	GRMZM2G388297	GRMZM2G337190	GRMZM2G004898
5	https://genomevolution.org/coge/GEvo.pl?fid1=81567484;dsgid1=11265;fid2=574630975;dsgid2=24790;fid3=574704017;dsgid3=24790;fid4=574755981;dsgid4=24790;fid5=574848386;dsgid5=24790;num_seqs=5;pad_gs=20000	https://genomevolution.org/coge/GEvo.pl?fid1=81567484;dsgid1=11265;fid2=574630975;dsgid2=24790;fid3=574704017;dsgid3=24790;fid4=574755981;dsgid4=24790;fid5=574848386;dsgid5=24790;num_seqs=5;mask1=non-cds;mask2=non-cds;mask3=non-cds;mask4=non-cds;mask5=non-cds;pad_gs=200000;autogo=1	https://genomevolution.org/coge/FastaView.pl?fid=81567484,574630975,574704017,574755981,574848386	https://genomevolution.org/coge/FeatList.pl?fid=81567484,574630975,574704017,574755981,574848386	GRMZM2G094592	AC234203.1_FGT010.v6a	GRMZM2G120110_T01.v6a	GRMZM2G001541_T01.v6a	GRMZM2G094592_T01.v6a
5	https://genomevolution.org/coge/GEvo.pl?fid1=81536498;dsgid1=11265;fid2=574736574;dsgid2=24790;fid3=574824998;dsgid3=24790;fid4=574868888;dsgid4=24790;fid5=574874877;dsgid5=24790;num_seqs=5;pad_gs=20000	https://genomevolution.org/coge/GEvo.pl?fid1=81536498;dsgid1=11265;fid2=574736574;dsgid2=24790;fid3=574824998;dsgid3=24790;fid4=574868888;dsgid4=24790;fid5=574874877;dsgid5=24790;num_seqs=5;mask1=non-cds;mask2=non-cds;mask3=non-cds;mask4=non-cds;mask5=non-cds;pad_gs=200000;autogo=1	https://genomevolution.org/coge/FastaView.pl?fid=81536498,574736574,574824998,574868888,574874877	https://genomevolution.org/coge/FeatList.pl?fid=81536498,574736574,574824998,574868888,574874877	GRMZM2G125044	GRMZM2G125044_T01.v6a	GRMZM2G101515_T01.v6a	GRMZM2G058913_T01.v6a	GRMZM2G130586_T01.v6a
5	https://genomevolution.org/coge/GEvo.pl?fid1=574676308;dsgid1=24790;fid2=81609772;dsgid2=11265;fid3=81726577;dsgid3=11265;fid4=81761097;dsgid4=11265;fid5=81763423;dsgid5=11265;num_seqs=5;pad_gs=20000	https://genomevolution.org/coge/GEvo.pl?fid1=574676308;dsgid1=24790;fid2=81609772;dsgid2=11265;fid3=81726577;dsgid3=11265;fid4=81761097;dsgid4=11265;fid5=81763423;dsgid5=11265;num_seqs=5;mask1=non-cds;mask2=non-cds;mask3=non-cds;mask4=non-cds;mask5=non-cds;pad_gs=200000;autogo=1	https://genomevolution.org/coge/FastaView.pl?fid=574676308,81609772,81726577,81761097,81763423	https://genomevolution.org/coge/FeatList.pl?fid=574676308,81609772,81726577,81761097,81763423	GRMZM2G090594_T01.v6a	GRMZM2G071907	GRMZM2G148561	GRMZM2G090594	GRMZM2G091331
5	https://genomevolution.org/coge/GEvo.pl?fid1=81790293;dsgid1=11265;fid2=574682456;dsgid2=24790;fid3=574697388;dsgid3=24790;fid4=574765698;dsgid4=24790;fid5=574789038;dsgid5=24790;num_seqs=5;pad_gs=20000	https://genomevolution.org/coge/GEvo.pl?fid1=81790293;dsgid1=11265;fid2=574682456;dsgid2=24790;fid3=574697388;dsgid3=24790;fid4=574765698;dsgid4=24790;fid5=574789038;dsgid5=24790;num_seqs=5;mask1=non-cds;mask2=non-cds;mask3=non-cds;mask4=non-cds;mask5=non-cds;pad_gs=200000;autogo=1	https://genomevolution.org/coge/FastaView.pl?fid=81790293,574682456,574697388,574765698,574789038	https://genomevolution.org/coge/FeatList.pl?fid=81790293,574682456,574697388,574765698,574789038	GRMZM2G024739	GRMZM2G367326_T01.v6a	GRMZM2G049549_T01.v6a	GRMZM2G104262_T01.v6a	GRMZM2G024739_T01.v6a
5	https://genomevolution.org/coge/GEvo.pl?fid1=81543253;dsgid1=11265;fid2=574733565;dsgid2=24790;fid3=574834543;dsgid3=24790;fid4=574865997;dsgid4=24790;fid5=574881404;dsgid5=24790;num_seqs=5;pad_gs=20000	https://genomevolution.org/coge/GEvo.pl?fid1=81543253;dsgid1=11265;fid2=574733565;dsgid2=24790;fid3=574834543;dsgid3=24790;fid4=574865997;dsgid4=24790;fid5=574881404;dsgid5=24790;num_seqs=5;mask1=non-cds;mask2=non-cds;mask3=non-cds;mask4=non-cds;mask5=non-cds;pad_gs=200000;autogo=1	https://genomevolution.org/coge/FastaView.pl?fid=81543253,574733565,574834543,574865997,574881404	https://genomevolution.org/coge/FeatList.pl?fid=81543253,574733565,574834543,574865997,574881404	GRMZM2G085705	GRMZM2G085705_T02.v6a	GRMZM2G447566_T01.v6a	GRMZM2G014571_T01.v6a	GRMZM2G428179_T01.v6a
5	https://genomevolution.org/coge/GEvo.pl?fid1=81699769;dsgid1=11265;fid2=574643761;dsgid2=24790;fid3=574693323;dsgid3=24790;fid4=574792420;dsgid4=24790;fid5=574849021;dsgid5=24790;num_seqs=5;pad_gs=20000	https://genomevolution.org/coge/GEvo.pl?fid1=81699769;dsgid1=11265;fid2=574643761;dsgid2=24790;fid3=574693323;dsgid3=24790;fid4=574792420;dsgid4=24790;fid5=574849021;dsgid5=24790;num_seqs=5;mask1=non-cds;mask2=non-cds;mask3=non-cds;mask4=non-cds;mask5=non-cds;pad_gs=200000;autogo=1	https://genomevolution.org/coge/FastaView.pl?fid=81699769,574643761,574693323,574792420,574849021	https://genomevolution.org/coge/FeatList.pl?fid=81699769,574643761,574693323,574792420,574849021	GRMZM2G096486	GRMZM2G096486_T01.v6a	GRMZM2G008919_T02.v6a	GRMZM2G054193_T01.v6a	GRMZM2G104505_T01.v6a
5	https://genomevolution.org/coge/GEvo.pl?fid1=574819197;dsgid1=24790;fid2=81520973;dsgid2=11265;fid3=81552106;dsgid3=11265;fid4=81626662;dsgid4=11265;fid5=81630410;dsgid5=11265;num_seqs=5;pad_gs=20000	https://genomevolution.org/coge/GEvo.pl?fid1=574819197;dsgid1=24790;fid2=81520973;dsgid2=11265;fid3=81552106;dsgid3=11265;fid4=81626662;dsgid4=11265;fid5=81630410;dsgid5=11265;num_seqs=5;mask1=non-cds;mask2=non-cds;mask3=non-cds;mask4=non-cds;mask5=non-cds;pad_gs=200000;autogo=1	https://genomevolution.org/coge/FastaView.pl?fid=574819197,81520973,81552106,81626662,81630410	https://genomevolution.org/coge/FeatList.pl?fid=574819197,81520973,81552106,81626662,81630410	GRMZM2G022619_T01.v6a	GRMZM2G022619	AC230013.2_FG007	GRMZM2G126928	GRMZM2G113720
5	https://genomevolution.org/coge/GEvo.pl?fid1=574659498;dsgid1=24790;fid2=81544360;dsgid2=11265;fid3=81697679;dsgid3=11265;fid4=81701162;dsgid4=11265;fid5=81803117;dsgid5=11265;num_seqs=5;pad_gs=20000	https://genomevolution.org/coge/GEvo.pl?fid1=574659498;dsgid1=24790;fid2=81544360;dsgid2=11265;fid3=81697679;dsgid3=11265;fid4=81701162;dsgid4=11265;fid5=81803117;dsgid5=11265;num_seqs=5;mask1=non-cds;mask2=non-cds;mask3=non-cds;mask4=non-cds;mask5=non-cds;pad_gs=200000;autogo=1	https://genomevolution.org/coge/FastaView.pl?fid=574659498,81544360,81697679,81701162,81803117	https://genomevolution.org/coge/FeatList.pl?fid=574659498,81544360,81697679,81701162,81803117	GRMZM2G407181_T01.v6a	GRMZM5G858784	GRMZM2G014392	GRMZM2G407181	GRMZM5G838285
5	https://genomevolution.org/coge/GEvo.pl?fid1=574675372;dsgid1=24790;fid2=81593182;dsgid2=11265;fid3=81716973;dsgid3=11265;fid4=81776287;dsgid4=11265;fid5=81800651;dsgid5=11265;num_seqs=5;pad_gs=20000	https://genomevolution.org/coge/GEvo.pl?fid1=574675372;dsgid1=24790;fid2=81593182;dsgid2=11265;fid3=81716973;dsgid3=11265;fid4=81776287;dsgid4=11265;fid5=81800651;dsgid5=11265;num_seqs=5;mask1=non-cds;mask2=non-cds;mask3=non-cds;mask4=non-cds;mask5=non-cds;pad_gs=200000;autogo=1	https://genomevolution.org/coge/FastaView.pl?fid=574675372,81593182,81716973,81776287,81800651	https://genomevolution.org/coge/FeatList.pl?fid=574675372,81593182,81716973,81776287,81800651	GRMZM2G069830_T01.v6a	GRMZM2G703021	GRMZM2G000380	GRMZM2G069830	GRMZM2G176304
5	https://genomevolution.org/coge/GEvo.pl?fid1=81637793;dsgid1=11265;fid2=574728141;dsgid2=24790;fid3=574819027;dsgid3=24790;fid4=574874523;dsgid4=24790;fid5=574881275;dsgid5=24790;num_seqs=5;pad_gs=20000	https://genomevolution.org/coge/GEvo.pl?fid1=81637793;dsgid1=11265;fid2=574728141;dsgid2=24790;fid3=574819027;dsgid3=24790;fid4=574874523;dsgid4=24790;fid5=574881275;dsgid5=24790;num_seqs=5;mask1=non-cds;mask2=non-cds;mask3=non-cds;mask4=non-cds;mask5=non-cds;pad_gs=200000;autogo=1	https://genomevolution.org/coge/FastaView.pl?fid=81637793,574728141,574819027,574874523,574881275	https://genomevolution.org/coge/FeatList.pl?fid=81637793,574728141,574819027,574874523,574881275	GRMZM2G420935	GRMZM2G023436_T02.v6a	GRMZM2G020661_T01.v6a	GRMZM2G124758_T01.v6a	GRMZM2G420935_T01.v6a
5	https://genomevolution.org/coge/GEvo.pl?fid1=81782832;dsgid1=11265;fid2=574772463;dsgid2=24790;fid3=574813404;dsgid3=24790;fid4=574830919;dsgid4=24790;fid5=574892455;dsgid5=24790;num_seqs=5;pad_gs=20000	https://genomevolution.org/coge/GEvo.pl?fid1=81782832;dsgid1=11265;fid2=574772463;dsgid2=24790;fid3=574813404;dsgid3=24790;fid4=574830919;dsgid4=24790;fid5=574892455;dsgid5=24790;num_seqs=5;mask1=non-cds;mask2=non-cds;mask3=non-cds;mask4=non-cds;mask5=non-cds;pad_gs=200000;autogo=1	https://genomevolution.org/coge/FastaView.pl?fid=81782832,574772463,574813404,574830919,574892455	https://genomevolution.org/coge/FeatList.pl?fid=81782832,574772463,574813404,574830919,574892455	GRMZM5G843892	GRMZM2G165961_T01.v6a	GRMZM5G843892_T01.v6a	GRMZM2G317336_T01.v6a	GRMZM2G033805_T01.v6a
5	https://genomevolution.org/coge/GEvo.pl?fid1=81598961;dsgid1=11265;fid2=574671936;dsgid2=24790;fid3=574702450;dsgid3=24790;fid4=574755585;dsgid4=24790;fid5=574789054;dsgid5=24790;num_seqs=5;pad_gs=20000	https://genomevolution.org/coge/GEvo.pl?fid1=81598961;dsgid1=11265;fid2=574671936;dsgid2=24790;fid3=574702450;dsgid3=24790;fid4=574755585;dsgid4=24790;fid5=574789054;dsgid5=24790;num_seqs=5;mask1=non-cds;mask2=non-cds;mask3=non-cds;mask4=non-cds;mask5=non-cds;pad_gs=200000;autogo=1	https://genomevolution.org/coge/FastaView.pl?fid=81598961,574671936,574702450,574755585,574789054	https://genomevolution.org/coge/FeatList.pl?fid=81598961,574671936,574702450,574755585,574789054	GRMZM2G102059	GRMZM2G018485_T01.v6a	GRMZM2G102059_T01.v6a	AC216872.3_FGT002.v6a	GRMZM2G024948_T01.v6a
5	https://genomevolution.org/coge/GEvo.pl?fid1=574886845;dsgid1=24790;fid2=81524273;dsgid2=11265;fid3=81619044;dsgid3=11265;fid4=81669834;dsgid4=11265;fid5=81701176;dsgid5=11265;num_seqs=5;pad_gs=20000	https://genomevolution.org/coge/GEvo.pl?fid1=574886845;dsgid1=24790;fid2=81524273;dsgid2=11265;fid3=81619044;dsgid3=11265;fid4=81669834;dsgid4=11265;fid5=81701176;dsgid5=11265;num_seqs=5;mask1=non-cds;mask2=non-cds;mask3=non-cds;mask4=non-cds;mask5=non-cds;pad_gs=200000;autogo=1	https://genomevolution.org/coge/FastaView.pl?fid=574886845,81524273,81619044,81669834,81701176	https://genomevolution.org/coge/FeatList.pl?fid=574886845,81524273,81619044,81669834,81701176	GRMZM5G880268_T01.v6a	GRMZM2G179069	GRMZM5G880268	GRMZM2G017470	AC233935.1_FG005
5	https://genomevolution.org/coge/GEvo.pl?fid1=81558742;dsgid1=11265;fid2=574651320;dsgid2=24790;fid3=574704547;dsgid3=24790;fid4=574778960;dsgid4=24790;fid5=574854766;dsgid5=24790;num_seqs=5;pad_gs=20000	https://genomevolution.org/coge/GEvo.pl?fid1=81558742;dsgid1=11265;fid2=574651320;dsgid2=24790;fid3=574704547;dsgid3=24790;fid4=574778960;dsgid4=24790;fid5=574854766;dsgid5=24790;num_seqs=5;mask1=non-cds;mask2=non-cds;mask3=non-cds;mask4=non-cds;mask5=non-cds;pad_gs=200000;autogo=1	https://genomevolution.org/coge/FastaView.pl?fid=81558742,574651320,574704547,574778960,574854766	https://genomevolution.org/coge/FeatList.pl?fid=81558742,574651320,574704547,574778960,574854766	GRMZM2G307588	GRMZM2G160917_T02.v6a	GRMZM2G126018_T01.v6a	GRMZM2G460544_T01.v6a	GRMZM2G307588_T01.v6a
5	https://genomevolution.org/coge/GEvo.pl?fid1=574857124;dsgid1=24790;fid2=81562189;dsgid2=11265;fid3=81607134;dsgid3=11265;fid4=81700382;dsgid4=11265;fid5=81741429;dsgid5=11265;num_seqs=5;pad_gs=20000	https://genomevolution.org/coge/GEvo.pl?fid1=574857124;dsgid1=24790;fid2=81562189;dsgid2=11265;fid3=81607134;dsgid3=11265;fid4=81700382;dsgid4=11265;fid5=81741429;dsgid5=11265;num_seqs=5;mask1=non-cds;mask2=non-cds;mask3=non-cds;mask4=non-cds;mask5=non-cds;pad_gs=200000;autogo=1	https://genomevolution.org/coge/FastaView.pl?fid=574857124,81562189,81607134,81700382,81741429	https://genomevolution.org/coge/FeatList.pl?fid=574857124,81562189,81607134,81700382,81741429	GRMZM2G423567_T01.v6a	GRMZM2G423567	GRMZM2G422045	GRMZM2G329909	GRMZM2G065225
5	https://genomevolution.org/coge/GEvo.pl?fid1=81587335;dsgid1=11265;fid2=574682226;dsgid2=24790;fid3=574700656;dsgid3=24790;fid4=574767091;dsgid4=24790;fid5=574812162;dsgid5=24790;num_seqs=5;pad_gs=20000	https://genomevolution.org/coge/GEvo.pl?fid1=81587335;dsgid1=11265;fid2=574682226;dsgid2=24790;fid3=574700656;dsgid3=24790;fid4=574767091;dsgid4=24790;fid5=574812162;dsgid5=24790;num_seqs=5;mask1=non-cds;mask2=non-cds;mask3=non-cds;mask4=non-cds;mask5=non-cds;pad_gs=200000;autogo=1	https://genomevolution.org/coge/FastaView.pl?fid=81587335,574682226,574700656,574767091,574812162	https://genomevolution.org/coge/FeatList.pl?fid=81587335,574682226,574700656,574767091,574812162	GRMZM2G082670	GRMZM2G352023_T01.v6a	GRMZM2G082670_T01.v6a	GRMZM2G118766_T01.v6a	GRMZM5G804578_T01.v6a
5	https://genomevolution.org/coge/GEvo.pl?fid1=574697468;dsgid1=24790;fid2=81558922;dsgid2=11265;fid3=81611032;dsgid3=11265;fid4=81707806;dsgid4=11265;fid5=81729792;dsgid5=11265;num_seqs=5;pad_gs=20000	https://genomevolution.org/coge/GEvo.pl?fid1=574697468;dsgid1=24790;fid2=81558922;dsgid2=11265;fid3=81611032;dsgid3=11265;fid4=81707806;dsgid4=11265;fid5=81729792;dsgid5=11265;num_seqs=5;mask1=non-cds;mask2=non-cds;mask3=non-cds;mask4=non-cds;mask5=non-cds;pad_gs=200000;autogo=1	https://genomevolution.org/coge/FastaView.pl?fid=574697468,81558922,81611032,81707806,81729792	https://genomevolution.org/coge/FeatList.pl?fid=574697468,81558922,81611032,81707806,81729792	GRMZM2G050305_T01.v6a	GRMZM2G000818	GRMZM2G050305	GRMZM2G084583	GRMZM2G419239
5	https://genomevolution.org/coge/GEvo.pl?fid1=81588793;dsgid1=11265;fid2=574693311;dsgid2=24790;fid3=574708398;dsgid3=24790;fid4=574709098;dsgid4=24790;fid5=574715306;dsgid5=24790;num_seqs=5;pad_gs=20000	https://genomevolution.org/coge/GEvo.pl?fid1=81588793;dsgid1=11265;fid2=574693311;dsgid2=24790;fid3=574708398;dsgid3=24790;fid4=574709098;dsgid4=24790;fid5=574715306;dsgid5=24790;num_seqs=5;mask1=non-cds;mask2=non-cds;mask3=non-cds;mask4=non-cds;mask5=non-cds;pad_gs=200000;autogo=1	https://genomevolution.org/coge/FastaView.pl?fid=81588793,574693311,574708398,574709098,574715306	https://genomevolution.org/coge/FeatList.pl?fid=81588793,574693311,574708398,574709098,574715306	GRMZM2G158288	GRMZM2G008865_T01.v6a	GRMZM2G158288_T01.v6a	GRMZM2G165173_T02.v6a	GRMZM2G416544_T01.v6a
5	https://genomevolution.org/coge/GEvo.pl?fid1=81605172;dsgid1=11265;fid2=574678956;dsgid2=24790;fid3=574680008;dsgid3=24790;fid4=574702457;dsgid4=24790;fid5=574782290;dsgid5=24790;num_seqs=5;pad_gs=20000	https://genomevolution.org/coge/GEvo.pl?fid1=81605172;dsgid1=11265;fid2=574678956;dsgid2=24790;fid3=574680008;dsgid3=24790;fid4=574702457;dsgid4=24790;fid5=574782290;dsgid5=24790;num_seqs=5;mask1=non-cds;mask2=non-cds;mask3=non-cds;mask4=non-cds;mask5=non-cds;pad_gs=200000;autogo=1	https://genomevolution.org/coge/FastaView.pl?fid=81605172,574678956,574680008,574702457,574782290	https://genomevolution.org/coge/FeatList.pl?fid=81605172,574678956,574680008,574702457,574782290	GRMZM2G102088	GRMZM2G140612_T01.v6a	GRMZM2G156013_T01.v6a	GRMZM2G102088_T01.v6a	GRMZM5G852329_T01.v6a
5	https://genomevolution.org/coge/GEvo.pl?fid1=574809050;dsgid1=24790;fid2=81602340;dsgid2=11265;fid3=81747285;dsgid3=11265;fid4=81774560;dsgid4=11265;fid5=81802214;dsgid5=11265;num_seqs=5;pad_gs=20000	https://genomevolution.org/coge/GEvo.pl?fid1=574809050;dsgid1=24790;fid2=81602340;dsgid2=11265;fid3=81747285;dsgid3=11265;fid4=81774560;dsgid4=11265;fid5=81802214;dsgid5=11265;num_seqs=5;mask1=non-cds;mask2=non-cds;mask3=non-cds;mask4=non-cds;mask5=non-cds;pad_gs=200000;autogo=1	https://genomevolution.org/coge/FastaView.pl?fid=574809050,81602340,81747285,81774560,81802214	https://genomevolution.org/coge/FeatList.pl?fid=574809050,81602340,81747285,81774560,81802214	GRMZM2G420469_T01.v6a	GRMZM2G027049	GRMZM2G071448	GRMZM2G017815	GRMZM2G420469
5	https://genomevolution.org/coge/GEvo.pl?fid1=81652724;dsgid1=11265;fid2=574627072;dsgid2=24790;fid3=574722422;dsgid3=24790;fid4=574749397;dsgid4=24790;fid5=574909484;dsgid5=24790;num_seqs=5;pad_gs=20000	https://genomevolution.org/coge/GEvo.pl?fid1=81652724;dsgid1=11265;fid2=574627072;dsgid2=24790;fid3=574722422;dsgid3=24790;fid4=574749397;dsgid4=24790;fid5=574909484;dsgid5=24790;num_seqs=5;mask1=non-cds;mask2=non-cds;mask3=non-cds;mask4=non-cds;mask5=non-cds;pad_gs=200000;autogo=1	https://genomevolution.org/coge/FastaView.pl?fid=81652724,574627072,574722422,574749397,574909484	https://genomevolution.org/coge/FeatList.pl?fid=81652724,574627072,574722422,574749397,574909484	AC186905.3_FG013	AC186905.3_FGT013.v6a	AC191297.3_FGT004.v6a	GRMZM5G812361_T01.v6a	GRMZM5G834995_T01.v6a
5	https://genomevolution.org/coge/GEvo.pl?fid1=81642244;dsgid1=11265;fid2=574741585;dsgid2=24790;fid3=574831580;dsgid3=24790;fid4=574863779;dsgid4=24790;fid5=574868879;dsgid5=24790;num_seqs=5;pad_gs=20000	https://genomevolution.org/coge/GEvo.pl?fid1=81642244;dsgid1=11265;fid2=574741585;dsgid2=24790;fid3=574831580;dsgid3=24790;fid4=574863779;dsgid4=24790;fid5=574868879;dsgid5=24790;num_seqs=5;mask1=non-cds;mask2=non-cds;mask3=non-cds;mask4=non-cds;mask5=non-cds;pad_gs=200000;autogo=1	https://genomevolution.org/coge/FastaView.pl?fid=81642244,574741585,574831580,574863779,574868879	https://genomevolution.org/coge/FeatList.pl?fid=81642244,574741585,574831580,574863779,574868879	AC203173.3_FG001	GRMZM2G177929_T01.v6a	GRMZM2G345798_T01.v6a	AC203173.3_FGT001.v6a	GRMZM2G058690_T02.v6a
5	https://genomevolution.org/coge/GEvo.pl?fid1=81705958;dsgid1=11265;fid2=574655014;dsgid2=24790;fid3=574749915;dsgid3=24790;fid4=574751941;dsgid4=24790;fid5=574909587;dsgid5=24790;num_seqs=5;pad_gs=20000	https://genomevolution.org/coge/GEvo.pl?fid1=81705958;dsgid1=11265;fid2=574655014;dsgid2=24790;fid3=574749915;dsgid3=24790;fid4=574751941;dsgid4=24790;fid5=574909587;dsgid5=24790;num_seqs=5;mask1=non-cds;mask2=non-cds;mask3=non-cds;mask4=non-cds;mask5=non-cds;pad_gs=200000;autogo=1	https://genomevolution.org/coge/FastaView.pl?fid=81705958,574655014,574749915,574751941,574909587	https://genomevolution.org/coge/FeatList.pl?fid=81705958,574655014,574749915,574751941,574909587	GRMZM2G314488	GRMZM2G314488_T01.v6a	GRMZM5G826875_T01.v6a	GRMZM5G889504_T01.v6a	GRMZM5G851921_T01.v6a
5	https://genomevolution.org/coge/GEvo.pl?fid1=81521957;dsgid1=11265;fid2=574725731;dsgid2=24790;fid3=574825934;dsgid3=24790;fid4=574872142;dsgid4=24790;fid5=574878501;dsgid5=24790;num_seqs=5;pad_gs=20000	https://genomevolution.org/coge/GEvo.pl?fid1=81521957;dsgid1=11265;fid2=574725731;dsgid2=24790;fid3=574825934;dsgid3=24790;fid4=574872142;dsgid4=24790;fid5=574878501;dsgid5=24790;num_seqs=5;mask1=non-cds;mask2=non-cds;mask3=non-cds;mask4=non-cds;mask5=non-cds;pad_gs=200000;autogo=1	https://genomevolution.org/coge/FastaView.pl?fid=81521957,574725731,574825934,574872142,574878501	https://genomevolution.org/coge/FeatList.pl?fid=81521957,574725731,574825934,574872142,574878501	GRMZM2G115398	AC214448.3_FGT007.v6a	GRMZM2G115398_T01.v6a	GRMZM2G090563_T01.v6a	GRMZM2G179985_T01.v6a
5	https://genomevolution.org/coge/GEvo.pl?fid1=81614584;dsgid1=11265;fid2=574670850;dsgid2=24790;fid3=574704199;dsgid3=24790;fid4=574779631;dsgid4=24790;fid5=574804620;dsgid5=24790;num_seqs=5;pad_gs=20000	https://genomevolution.org/coge/GEvo.pl?fid1=81614584;dsgid1=11265;fid2=574670850;dsgid2=24790;fid3=574704199;dsgid3=24790;fid4=574779631;dsgid4=24790;fid5=574804620;dsgid5=24790;num_seqs=5;mask1=non-cds;mask2=non-cds;mask3=non-cds;mask4=non-cds;mask5=non-cds;pad_gs=200000;autogo=1	https://genomevolution.org/coge/FastaView.pl?fid=81614584,574670850,574704199,574779631,574804620	https://genomevolution.org/coge/FeatList.pl?fid=81614584,574670850,574704199,574779631,574804620	GRMZM2G123202	GRMZM2G001106_T01.v6a	GRMZM2G123202_T01.v6a	GRMZM2G496770_T01.v6a	GRMZM2G170049_T01.v6a
5	https://genomevolution.org/coge/GEvo.pl?fid1=574639287;dsgid1=24790;fid2=81627201;dsgid2=11265;fid3=81657397;dsgid3=11265;fid4=81709843;dsgid4=11265;fid5=81785378;dsgid5=11265;num_seqs=5;pad_gs=20000	https://genomevolution.org/coge/GEvo.pl?fid1=574639287;dsgid1=24790;fid2=81627201;dsgid2=11265;fid3=81657397;dsgid3=11265;fid4=81709843;dsgid4=11265;fid5=81785378;dsgid5=11265;num_seqs=5;mask1=non-cds;mask2=non-cds;mask3=non-cds;mask4=non-cds;mask5=non-cds;pad_gs=200000;autogo=1	https://genomevolution.org/coge/FastaView.pl?fid=574639287,81627201,81657397,81709843,81785378	https://genomevolution.org/coge/FeatList.pl?fid=574639287,81627201,81657397,81709843,81785378	GRMZM2G068117_T01.v6a	GRMZM2G047588	GRMZM2G087459	GRMZM2G068117	GRMZM2G144042
5	https://genomevolution.org/coge/GEvo.pl?fid1=81769006;dsgid1=11265;fid2=574678956;dsgid2=24790;fid3=574680008;dsgid3=24790;fid4=574702457;dsgid4=24790;fid5=574782290;dsgid5=24790;num_seqs=5;pad_gs=20000	https://genomevolution.org/coge/GEvo.pl?fid1=81769006;dsgid1=11265;fid2=574678956;dsgid2=24790;fid3=574680008;dsgid3=24790;fid4=574702457;dsgid4=24790;fid5=574782290;dsgid5=24790;num_seqs=5;mask1=non-cds;mask2=non-cds;mask3=non-cds;mask4=non-cds;mask5=non-cds;pad_gs=200000;autogo=1	https://genomevolution.org/coge/FastaView.pl?fid=81769006,574678956,574680008,574702457,574782290	https://genomevolution.org/coge/FeatList.pl?fid=81769006,574678956,574680008,574702457,574782290	GRMZM2G140612	GRMZM2G140612_T01.v6a	GRMZM2G156013_T01.v6a	GRMZM2G102088_T01.v6a	GRMZM5G852329_T01.v6a
5	https://genomevolution.org/coge/GEvo.pl?fid1=81619625;dsgid1=11265;fid2=574725731;dsgid2=24790;fid3=574825934;dsgid3=24790;fid4=574872142;dsgid4=24790;fid5=574878501;dsgid5=24790;num_seqs=5;pad_gs=20000	https://genomevolution.org/coge/GEvo.pl?fid1=81619625;dsgid1=11265;fid2=574725731;dsgid2=24790;fid3=574825934;dsgid3=24790;fid4=574872142;dsgid4=24790;fid5=574878501;dsgid5=24790;num_seqs=5;mask1=non-cds;mask2=non-cds;mask3=non-cds;mask4=non-cds;mask5=non-cds;pad_gs=200000;autogo=1	https://genomevolution.org/coge/FastaView.pl?fid=81619625,574725731,574825934,574872142,574878501	https://genomevolution.org/coge/FeatList.pl?fid=81619625,574725731,574825934,574872142,574878501	GRMZM2G090563	AC214448.3_FGT007.v6a	GRMZM2G115398_T01.v6a	GRMZM2G090563_T01.v6a	GRMZM2G179985_T01.v6a
5	https://genomevolution.org/coge/GEvo.pl?fid1=81541627;dsgid1=11265;fid2=574741592;dsgid2=24790;fid3=574820436;dsgid3=24790;fid4=574869750;dsgid4=24790;fid5=574874266;dsgid5=24790;num_seqs=5;pad_gs=20000	https://genomevolution.org/coge/GEvo.pl?fid1=81541627;dsgid1=11265;fid2=574741592;dsgid2=24790;fid3=574820436;dsgid3=24790;fid4=574869750;dsgid4=24790;fid5=574874266;dsgid5=24790;num_seqs=5;mask1=non-cds;mask2=non-cds;mask3=non-cds;mask4=non-cds;mask5=non-cds;pad_gs=200000;autogo=1	https://genomevolution.org/coge/FastaView.pl?fid=81541627,574741592,574820436,574869750,574874266	https://genomevolution.org/coge/FeatList.pl?fid=81541627,574741592,574820436,574869750,574874266	GRMZM2G177940	GRMZM2G177940_T01.v6a	GRMZM2G043943_T01.v6a	GRMZM2G071339_T02.v6a	GRMZM2G120779_T01.v6a
5	https://genomevolution.org/coge/GEvo.pl?fid1=81605802;dsgid1=11265;fid2=574708407;dsgid2=24790;fid3=574715293;dsgid3=24790;fid4=574716223;dsgid4=24790;fid5=574716354;dsgid5=24790;num_seqs=5;pad_gs=20000	https://genomevolution.org/coge/GEvo.pl?fid1=81605802;dsgid1=11265;fid2=574708407;dsgid2=24790;fid3=574715293;dsgid3=24790;fid4=574716223;dsgid4=24790;fid5=574716354;dsgid5=24790;num_seqs=5;mask1=non-cds;mask2=non-cds;mask3=non-cds;mask4=non-cds;mask5=non-cds;pad_gs=200000;autogo=1	https://genomevolution.org/coge/FastaView.pl?fid=81605802,574708407,574715293,574716223,574716354	https://genomevolution.org/coge/FeatList.pl?fid=81605802,574708407,574715293,574716223,574716354	GRMZM2G453956	GRMZM2G158308_T01.v6a	GRMZM2G416498_T01.v6a	GRMZM2G450166_T01.v6a	GRMZM2G453956_T01.v6a
5	https://genomevolution.org/coge/GEvo.pl?fid1=81547627;dsgid1=11265;fid2=574749178;dsgid2=24790;fid3=574816867;dsgid3=24790;fid4=574864024;dsgid4=24790;fid5=574897346;dsgid5=24790;num_seqs=5;pad_gs=20000	https://genomevolution.org/coge/GEvo.pl?fid1=81547627;dsgid1=11265;fid2=574749178;dsgid2=24790;fid3=574816867;dsgid3=24790;fid4=574864024;dsgid4=24790;fid5=574897346;dsgid5=24790;num_seqs=5;mask1=non-cds;mask2=non-cds;mask3=non-cds;mask4=non-cds;mask5=non-cds;pad_gs=200000;autogo=1	https://genomevolution.org/coge/FastaView.pl?fid=81547627,574749178,574816867,574864024,574897346	https://genomevolution.org/coge/FeatList.pl?fid=81547627,574749178,574816867,574864024,574897346	GRMZM5G804618	GRMZM5G804618_T01.v6a	AC206217.2_FGT006.v6a	AC205250.3_FGT004.v6a	GRMZM2G112251_T01.v6a
5	https://genomevolution.org/coge/GEvo.pl?fid1=574739569;dsgid1=24790;fid2=81528836;dsgid2=11265;fid3=81547246;dsgid3=11265;fid4=81636386;dsgid4=11265;fid5=81644093;dsgid5=11265;num_seqs=5;pad_gs=20000	https://genomevolution.org/coge/GEvo.pl?fid1=574739569;dsgid1=24790;fid2=81528836;dsgid2=11265;fid3=81547246;dsgid3=11265;fid4=81636386;dsgid4=11265;fid5=81644093;dsgid5=11265;num_seqs=5;mask1=non-cds;mask2=non-cds;mask3=non-cds;mask4=non-cds;mask5=non-cds;pad_gs=200000;autogo=1	https://genomevolution.org/coge/FastaView.pl?fid=574739569,81528836,81547246,81636386,81644093	https://genomevolution.org/coge/FeatList.pl?fid=574739569,81528836,81547246,81636386,81644093	GRMZM2G151763_T01.v6a	GRMZM2G453571	GRMZM2G151763	GRMZM2G448605	GRMZM5G812272
5	https://genomevolution.org/coge/GEvo.pl?fid1=574818082;dsgid1=24790;fid2=81520721;dsgid2=11265;fid3=81582172;dsgid3=11265;fid4=81750665;dsgid4=11265;fid5=81783415;dsgid5=11265;num_seqs=5;pad_gs=20000	https://genomevolution.org/coge/GEvo.pl?fid1=574818082;dsgid1=24790;fid2=81520721;dsgid2=11265;fid3=81582172;dsgid3=11265;fid4=81750665;dsgid4=11265;fid5=81783415;dsgid5=11265;num_seqs=5;mask1=non-cds;mask2=non-cds;mask3=non-cds;mask4=non-cds;mask5=non-cds;pad_gs=200000;autogo=1	https://genomevolution.org/coge/FastaView.pl?fid=574818082,81520721,81582172,81750665,81783415	https://genomevolution.org/coge/FeatList.pl?fid=574818082,81520721,81582172,81750665,81783415	GRMZM2G004334_T01.v6a	GRMZM2G004334	GRMZM2G062318	GRMZM2G126646	GRMZM2G145690
5	https://genomevolution.org/coge/GEvo.pl?fid1=574830045;dsgid1=24790;fid2=81523229;dsgid2=11265;fid3=81545887;dsgid3=11265;fid4=81629123;dsgid4=11265;fid5=81637121;dsgid5=11265;num_seqs=5;pad_gs=20000	https://genomevolution.org/coge/GEvo.pl?fid1=574830045;dsgid1=24790;fid2=81523229;dsgid2=11265;fid3=81545887;dsgid3=11265;fid4=81629123;dsgid4=11265;fid5=81637121;dsgid5=11265;num_seqs=5;mask1=non-cds;mask2=non-cds;mask3=non-cds;mask4=non-cds;mask5=non-cds;pad_gs=200000;autogo=1	https://genomevolution.org/coge/FastaView.pl?fid=574830045,81523229,81545887,81629123,81637121	https://genomevolution.org/coge/FeatList.pl?fid=574830045,81523229,81545887,81629123,81637121	GRMZM2G174906_T01.v6a	GRMZM2G174906	GRMZM2G083850	GRMZM5G835704	GRMZM2G075796
5	https://genomevolution.org/coge/GEvo.pl?fid1=574822329;dsgid1=24790;fid2=81533399;dsgid2=11265;fid3=81553261;dsgid3=11265;fid4=81624286;dsgid4=11265;fid5=81639098;dsgid5=11265;num_seqs=5;pad_gs=20000	https://genomevolution.org/coge/GEvo.pl?fid1=574822329;dsgid1=24790;fid2=81533399;dsgid2=11265;fid3=81553261;dsgid3=11265;fid4=81624286;dsgid4=11265;fid5=81639098;dsgid5=11265;num_seqs=5;mask1=non-cds;mask2=non-cds;mask3=non-cds;mask4=non-cds;mask5=non-cds;pad_gs=200000;autogo=1	https://genomevolution.org/coge/FastaView.pl?fid=574822329,81533399,81553261,81624286,81639098	https://genomevolution.org/coge/FeatList.pl?fid=574822329,81533399,81553261,81624286,81639098	GRMZM2G059939_T02.v6a	GRMZM2G059939	GRMZM2G169654	GRMZM2G065538	GRMZM2G159592
5	https://genomevolution.org/coge/GEvo.pl?fid1=574709770;dsgid1=24790;fid2=81563803;dsgid2=11265;fid3=81572281;dsgid3=11265;fid4=81605428;dsgid4=11265;fid5=81671530;dsgid5=11265;num_seqs=5;pad_gs=20000	https://genomevolution.org/coge/GEvo.pl?fid1=574709770;dsgid1=24790;fid2=81563803;dsgid2=11265;fid3=81572281;dsgid3=11265;fid4=81605428;dsgid4=11265;fid5=81671530;dsgid5=11265;num_seqs=5;mask1=non-cds;mask2=non-cds;mask3=non-cds;mask4=non-cds;mask5=non-cds;pad_gs=200000;autogo=1	https://genomevolution.org/coge/FastaView.pl?fid=574709770,81563803,81572281,81605428,81671530	https://genomevolution.org/coge/FeatList.pl?fid=574709770,81563803,81572281,81605428,81671530	GRMZM2G172485_T01.v6a	GRMZM2G381404	GRMZM2G027499	GRMZM2G172485	GRMZM2G075262
5	https://genomevolution.org/coge/GEvo.pl?fid1=81661668;dsgid1=11265;fid2=574637701;dsgid2=24790;fid3=574710493;dsgid3=24790;fid4=574765411;dsgid4=24790;fid5=574845831;dsgid5=24790;num_seqs=5;pad_gs=20000	https://genomevolution.org/coge/GEvo.pl?fid1=81661668;dsgid1=11265;fid2=574637701;dsgid2=24790;fid3=574710493;dsgid3=24790;fid4=574765411;dsgid4=24790;fid5=574845831;dsgid5=24790;num_seqs=5;mask1=non-cds;mask2=non-cds;mask3=non-cds;mask4=non-cds;mask5=non-cds;pad_gs=200000;autogo=1	https://genomevolution.org/coge/FastaView.pl?fid=81661668,574637701,574710493,574765411,574845831	https://genomevolution.org/coge/FeatList.pl?fid=81661668,574637701,574710493,574765411,574845831	GRMZM2G054252	GRMZM2G054252_T01.v6a	GRMZM2G179049_T02.v6a	GRMZM2G100583_T01.v6a	GRMZM2G054277_T01.v6a
5	https://genomevolution.org/coge/GEvo.pl?fid1=574887049;dsgid1=24790;fid2=81526007;dsgid2=11265;fid3=81542170;dsgid3=11265;fid4=81643327;dsgid4=11265;fid5=81650677;dsgid5=11265;num_seqs=5;pad_gs=20000	https://genomevolution.org/coge/GEvo.pl?fid1=574887049;dsgid1=24790;fid2=81526007;dsgid2=11265;fid3=81542170;dsgid3=11265;fid4=81643327;dsgid4=11265;fid5=81650677;dsgid5=11265;num_seqs=5;mask1=non-cds;mask2=non-cds;mask3=non-cds;mask4=non-cds;mask5=non-cds;pad_gs=200000;autogo=1	https://genomevolution.org/coge/FastaView.pl?fid=574887049,81526007,81542170,81643327,81650677	https://genomevolution.org/coge/FeatList.pl?fid=574887049,81526007,81542170,81643327,81650677	GRMZM5G887068_T01.v6a	GRMZM2G038019	GRMZM2G060255	GRMZM5G887068	GRMZM2G114057
5	https://genomevolution.org/coge/GEvo.pl?fid1=81543967;dsgid1=11265;fid2=574654118;dsgid2=24790;fid3=574727746;dsgid3=24790;fid4=574750118;dsgid4=24790;fid5=574909697;dsgid5=24790;num_seqs=5;pad_gs=20000	https://genomevolution.org/coge/GEvo.pl?fid1=81543967;dsgid1=11265;fid2=574654118;dsgid2=24790;fid3=574727746;dsgid3=24790;fid4=574750118;dsgid4=24790;fid5=574909697;dsgid5=24790;num_seqs=5;mask1=non-cds;mask2=non-cds;mask3=non-cds;mask4=non-cds;mask5=non-cds;pad_gs=200000;autogo=1	https://genomevolution.org/coge/FastaView.pl?fid=81543967,574654118,574727746,574750118,574909697	https://genomevolution.org/coge/FeatList.pl?fid=81543967,574654118,574727746,574750118,574909697	GRMZM2G019187	GRMZM2G314378_T01.v6a	GRMZM2G019187_T01.v6a	GRMZM5G833366_T01.v6a	GRMZM5G875046_T01.v6a
5	https://genomevolution.org/coge/GEvo.pl?fid1=81778558;dsgid1=11265;fid2=574677404;dsgid2=24790;fid3=574729418;dsgid3=24790;fid4=574879142;dsgid4=24790;fid5=574879958;dsgid5=24790;num_seqs=5;pad_gs=20000	https://genomevolution.org/coge/GEvo.pl?fid1=81778558;dsgid1=11265;fid2=574677404;dsgid2=24790;fid3=574729418;dsgid3=24790;fid4=574879142;dsgid4=24790;fid5=574879958;dsgid5=24790;num_seqs=5;mask1=non-cds;mask2=non-cds;mask3=non-cds;mask4=non-cds;mask5=non-cds;pad_gs=200000;autogo=1	https://genomevolution.org/coge/FastaView.pl?fid=81778558,574677404,574729418,574879142,574879958	https://genomevolution.org/coge/FeatList.pl?fid=81778558,574677404,574729418,574879142,574879958	GRMZM2G109175	GRMZM2G109175_T01.v6a	GRMZM2G038003_T01.v6a	GRMZM2G323415_T01.v6a	GRMZM2G361115_T01.v6a
5	https://genomevolution.org/coge/GEvo.pl?fid1=81542458;dsgid1=11265;fid2=574736962;dsgid2=24790;fid3=574824284;dsgid3=24790;fid4=574863948;dsgid4=24790;fid5=574869158;dsgid5=24790;num_seqs=5;pad_gs=20000	https://genomevolution.org/coge/GEvo.pl?fid1=81542458;dsgid1=11265;fid2=574736962;dsgid2=24790;fid3=574824284;dsgid3=24790;fid4=574863948;dsgid4=24790;fid5=574869158;dsgid5=24790;num_seqs=5;mask1=non-cds;mask2=non-cds;mask3=non-cds;mask4=non-cds;mask5=non-cds;pad_gs=200000;autogo=1	https://genomevolution.org/coge/FastaView.pl?fid=81542458,574736962,574824284,574863948,574869158	https://genomevolution.org/coge/FeatList.pl?fid=81542458,574736962,574824284,574863948,574869158	GRMZM2G130558	GRMZM2G130558_T01.v6a	GRMZM2G090300_T01.v6a	AC204359.3_FGT005.v6a	GRMZM2G062555_T01.v6a
5	https://genomevolution.org/coge/GEvo.pl?fid1=81811886;dsgid1=11265;fid2=574680182;dsgid2=24790;fid3=574719880;dsgid3=24790;fid4=574755181;dsgid4=24790;fid5=574792140;dsgid5=24790;num_seqs=5;pad_gs=20000	https://genomevolution.org/coge/GEvo.pl?fid1=81811886;dsgid1=11265;fid2=574680182;dsgid2=24790;fid3=574719880;dsgid3=24790;fid4=574755181;dsgid4=24790;fid5=574792140;dsgid5=24790;num_seqs=5;mask1=non-cds;mask2=non-cds;mask3=non-cds;mask4=non-cds;mask5=non-cds;pad_gs=200000;autogo=1	https://genomevolution.org/coge/FastaView.pl?fid=81811886,574680182,574719880,574755181,574792140	https://genomevolution.org/coge/FeatList.pl?fid=81811886,574680182,574719880,574755181,574792140	GRMZM2G049372	GRMZM2G159559_T01.v6a	GRMZM5G843141_T01.v6a	AC210616.4_FGT003.v6a	GRMZM2G049372_T01.v6a
5	https://genomevolution.org/coge/GEvo.pl?fid1=574701472;dsgid1=24790;fid2=81564859;dsgid2=11265;fid3=81612445;dsgid3=11265;fid4=81698330;dsgid4=11265;fid5=81730172;dsgid5=11265;num_seqs=5;pad_gs=20000	https://genomevolution.org/coge/GEvo.pl?fid1=574701472;dsgid1=24790;fid2=81564859;dsgid2=11265;fid3=81612445;dsgid3=11265;fid4=81698330;dsgid4=11265;fid5=81730172;dsgid5=11265;num_seqs=5;mask1=non-cds;mask2=non-cds;mask3=non-cds;mask4=non-cds;mask5=non-cds;pad_gs=200000;autogo=1	https://genomevolution.org/coge/FastaView.pl?fid=574701472,81564859,81612445,81698330,81730172	https://genomevolution.org/coge/FeatList.pl?fid=574701472,81564859,81612445,81698330,81730172	GRMZM2G090865_T02.v6a	GRMZM2G012891	GRMZM2G090865	GRMZM2G337191	GRMZM2G105901
5	https://genomevolution.org/coge/GEvo.pl?fid1=574669787;dsgid1=24790;fid2=81586642;dsgid2=11265;fid3=81737068;dsgid3=11265;fid4=81756914;dsgid4=11265;fid5=81769850;dsgid5=11265;num_seqs=5;pad_gs=20000	https://genomevolution.org/coge/GEvo.pl?fid1=574669787;dsgid1=24790;fid2=81586642;dsgid2=11265;fid3=81737068;dsgid3=11265;fid4=81756914;dsgid4=11265;fid5=81769850;dsgid5=11265;num_seqs=5;mask1=non-cds;mask2=non-cds;mask3=non-cds;mask4=non-cds;mask5=non-cds;pad_gs=200000;autogo=1	https://genomevolution.org/coge/FastaView.pl?fid=574669787,81586642,81737068,81756914,81769850	https://genomevolution.org/coge/FeatList.pl?fid=574669787,81586642,81737068,81756914,81769850	AC200622.3_FGT005.v6a	GRMZM5G870080	GRMZM2G133941	AC200622.3_FG005	GRMZM2G018462
5	https://genomevolution.org/coge/GEvo.pl?fid1=81567343;dsgid1=11265;fid2=574639440;dsgid2=24790;fid3=574694129;dsgid3=24790;fid4=574787490;dsgid4=24790;fid5=574848709;dsgid5=24790;num_seqs=5;pad_gs=20000	https://genomevolution.org/coge/GEvo.pl?fid1=81567343;dsgid1=11265;fid2=574639440;dsgid2=24790;fid3=574694129;dsgid3=24790;fid4=574787490;dsgid4=24790;fid5=574848709;dsgid5=24790;num_seqs=5;mask1=non-cds;mask2=non-cds;mask3=non-cds;mask4=non-cds;mask5=non-cds;pad_gs=200000;autogo=1	https://genomevolution.org/coge/FastaView.pl?fid=81567343,574639440,574694129,574787490,574848709	https://genomevolution.org/coge/FeatList.pl?fid=81567343,574639440,574694129,574787490,574848709	GRMZM2G100403	GRMZM2G068952_T01.v6a	GRMZM2G018197_T01.v6a	GRMZM2G007695_T01.v6a	GRMZM2G100403_T02.v6a
5	https://genomevolution.org/coge/GEvo.pl?fid1=574818548;dsgid1=24790;fid2=81530822;dsgid2=11265;fid3=81535949;dsgid3=11265;fid4=81622100;dsgid4=11265;fid5=81644203;dsgid5=11265;num_seqs=5;pad_gs=20000	https://genomevolution.org/coge/GEvo.pl?fid1=574818548;dsgid1=24790;fid2=81530822;dsgid2=11265;fid3=81535949;dsgid3=11265;fid4=81622100;dsgid4=11265;fid5=81644203;dsgid5=11265;num_seqs=5;mask1=non-cds;mask2=non-cds;mask3=non-cds;mask4=non-cds;mask5=non-cds;pad_gs=200000;autogo=1	https://genomevolution.org/coge/FastaView.pl?fid=574818548,81530822,81535949,81622100,81644203	https://genomevolution.org/coge/FeatList.pl?fid=574818548,81530822,81535949,81622100,81644203	GRMZM2G012052_T01.v6a	GRMZM2G012052	GRMZM2G007300	GRMZM2G085600	GRMZM2G007276
5	https://genomevolution.org/coge/GEvo.pl?fid1=81569440;dsgid1=11265;fid2=574894423;dsgid2=24790;fid3=574897101;dsgid3=24790;fid4=574905647;dsgid4=24790;fid5=574909745;dsgid5=24790;num_seqs=5;pad_gs=20000	https://genomevolution.org/coge/GEvo.pl?fid1=81569440;dsgid1=11265;fid2=574894423;dsgid2=24790;fid3=574897101;dsgid3=24790;fid4=574905647;dsgid4=24790;fid5=574909745;dsgid5=24790;num_seqs=5;mask1=non-cds;mask2=non-cds;mask3=non-cds;mask4=non-cds;mask5=non-cds;pad_gs=200000;autogo=1	https://genomevolution.org/coge/FastaView.pl?fid=81569440,574894423,574897101,574905647,574909745	https://genomevolution.org/coge/FeatList.pl?fid=81569440,574894423,574897101,574905647,574909745	GRMZM2G109418	GRMZM2G066111_T01.v6a	GRMZM2G109418_T01.v6a	GRMZM2G470035_T01.v6a	GRMZM5G884912_T01.v6a
5	https://genomevolution.org/coge/GEvo.pl?fid1=574855641;dsgid1=24790;fid2=81563947;dsgid2=11265;fid3=81580114;dsgid3=11265;fid4=81602961;dsgid4=11265;fid5=81658424;dsgid5=11265;num_seqs=5;pad_gs=20000	https://genomevolution.org/coge/GEvo.pl?fid1=574855641;dsgid1=24790;fid2=81563947;dsgid2=11265;fid3=81580114;dsgid3=11265;fid4=81602961;dsgid4=11265;fid5=81658424;dsgid5=11265;num_seqs=5;mask1=non-cds;mask2=non-cds;mask3=non-cds;mask4=non-cds;mask5=non-cds;pad_gs=200000;autogo=1	https://genomevolution.org/coge/FastaView.pl?fid=574855641,81563947,81580114,81602961,81658424	https://genomevolution.org/coge/FeatList.pl?fid=574855641,81563947,81580114,81602961,81658424	GRMZM2G349655_T01.v6a	GRMZM2G349655	GRMZM2G309327	GRMZM2G031329	GRMZM2G312661
5	https://genomevolution.org/coge/GEvo.pl?fid1=574633462;dsgid1=24790;fid2=81581140;dsgid2=11265;fid3=81653351;dsgid3=11265;fid4=81654793;dsgid4=11265;fid5=81781646;dsgid5=11265;num_seqs=5;pad_gs=20000	https://genomevolution.org/coge/GEvo.pl?fid1=574633462;dsgid1=24790;fid2=81581140;dsgid2=11265;fid3=81653351;dsgid3=11265;fid4=81654793;dsgid4=11265;fid5=81781646;dsgid5=11265;num_seqs=5;mask1=non-cds;mask2=non-cds;mask3=non-cds;mask4=non-cds;mask5=non-cds;pad_gs=200000;autogo=1	https://genomevolution.org/coge/FastaView.pl?fid=574633462,81581140,81653351,81654793,81781646	https://genomevolution.org/coge/FeatList.pl?fid=574633462,81581140,81653351,81654793,81781646	GRMZM2G019171_T01.v6a	AC149829.2_FG006	GRMZM2G035243	GRMZM2G019171	GRMZM2G017805
5	https://genomevolution.org/coge/GEvo.pl?fid1=81540587;dsgid1=11265;fid2=574736521;dsgid2=24790;fid3=574833430;dsgid3=24790;fid4=574878421;dsgid4=24790;fid5=574879434;dsgid5=24790;num_seqs=5;pad_gs=20000	https://genomevolution.org/coge/GEvo.pl?fid1=81540587;dsgid1=11265;fid2=574736521;dsgid2=24790;fid3=574833430;dsgid3=24790;fid4=574878421;dsgid4=24790;fid5=574879434;dsgid5=24790;num_seqs=5;mask1=non-cds;mask2=non-cds;mask3=non-cds;mask4=non-cds;mask5=non-cds;pad_gs=200000;autogo=1	https://genomevolution.org/coge/FastaView.pl?fid=81540587,574736521,574833430,574878421,574879434	https://genomevolution.org/coge/FeatList.pl?fid=81540587,574736521,574833430,574878421,574879434	GRMZM2G124016	GRMZM2G124016_T01.v6a	GRMZM2G399495_T01.v6a	GRMZM2G178815_T01.v6a	GRMZM2G336557_T01.v6a
5	https://genomevolution.org/coge/GEvo.pl?fid1=574873896;dsgid1=24790;fid2=81526364;dsgid2=11265;fid3=81548560;dsgid3=11265;fid4=81628449;dsgid4=11265;fid5=81635325;dsgid5=11265;num_seqs=5;pad_gs=20000	https://genomevolution.org/coge/GEvo.pl?fid1=574873896;dsgid1=24790;fid2=81526364;dsgid2=11265;fid3=81548560;dsgid3=11265;fid4=81628449;dsgid4=11265;fid5=81635325;dsgid5=11265;num_seqs=5;mask1=non-cds;mask2=non-cds;mask3=non-cds;mask4=non-cds;mask5=non-cds;pad_gs=200000;autogo=1	https://genomevolution.org/coge/FastaView.pl?fid=574873896,81526364,81548560,81628449,81635325	https://genomevolution.org/coge/FeatList.pl?fid=574873896,81526364,81548560,81628449,81635325	GRMZM2G115828_T03.v6a	GRMZM2G007122	GRMZM5G862131	GRMZM2G015287	GRMZM2G115828
5	https://genomevolution.org/coge/GEvo.pl?fid1=574842227;dsgid1=24790;fid2=81557086;dsgid2=11265;fid3=81590818;dsgid3=11265;fid4=81652867;dsgid4=11265;fid5=81721316;dsgid5=11265;num_seqs=5;pad_gs=20000	https://genomevolution.org/coge/GEvo.pl?fid1=574842227;dsgid1=24790;fid2=81557086;dsgid2=11265;fid3=81590818;dsgid3=11265;fid4=81652867;dsgid4=11265;fid5=81721316;dsgid5=11265;num_seqs=5;mask1=non-cds;mask2=non-cds;mask3=non-cds;mask4=non-cds;mask5=non-cds;pad_gs=200000;autogo=1	https://genomevolution.org/coge/FastaView.pl?fid=574842227,81557086,81590818,81652867,81721316	https://genomevolution.org/coge/FeatList.pl?fid=574842227,81557086,81590818,81652867,81721316	AC225790.2_FGT003.v6a	AC225790.2_FG003	GRMZM2G388297	GRMZM2G337190	GRMZM2G004898
5	https://genomevolution.org/coge/GEvo.pl?fid1=81576343;dsgid1=11265;fid2=574846391;dsgid2=24790;fid3=574894406;dsgid3=24790;fid4=574897122;dsgid4=24790;fid5=574909651;dsgid5=24790;num_seqs=5;pad_gs=20000	https://genomevolution.org/coge/GEvo.pl?fid1=81576343;dsgid1=11265;fid2=574846391;dsgid2=24790;fid3=574894406;dsgid3=24790;fid4=574897122;dsgid4=24790;fid5=574909651;dsgid5=24790;num_seqs=5;mask1=non-cds;mask2=non-cds;mask3=non-cds;mask4=non-cds;mask5=non-cds;pad_gs=200000;autogo=1	https://genomevolution.org/coge/FastaView.pl?fid=81576343,574846391,574894406,574897122,574909651	https://genomevolution.org/coge/FeatList.pl?fid=81576343,574846391,574894406,574897122,574909651	GRMZM2G065915	GRMZM2G062435_T01.v6a	GRMZM2G065915_T01.v6a	GRMZM2G109546_T01.v6a	GRMZM5G866979_T01.v6a
5	https://genomevolution.org/coge/GEvo.pl?fid1=574864912;dsgid1=24790;fid2=81533288;dsgid2=11265;fid3=81546403;dsgid3=11265;fid4=81637067;dsgid4=11265;fid5=81650569;dsgid5=11265;num_seqs=5;pad_gs=20000	https://genomevolution.org/coge/GEvo.pl?fid1=574864912;dsgid1=24790;fid2=81533288;dsgid2=11265;fid3=81546403;dsgid3=11265;fid4=81637067;dsgid4=11265;fid5=81650569;dsgid5=11265;num_seqs=5;mask1=non-cds;mask2=non-cds;mask3=non-cds;mask4=non-cds;mask5=non-cds;pad_gs=200000;autogo=1	https://genomevolution.org/coge/FastaView.pl?fid=574864912,81533288,81546403,81637067,81650569	https://genomevolution.org/coge/FeatList.pl?fid=574864912,81533288,81546403,81637067,81650569	AC234155.1_FGT003.v6a	GRMZM2G462717	GRMZM2G133189	GRMZM2G379128	AC234155.1_FG003
5	https://genomevolution.org/coge/GEvo.pl?fid1=574853724;dsgid1=24790;fid2=81554803;dsgid2=11265;fid3=81598992;dsgid3=11265;fid4=81697560;dsgid4=11265;fid5=81740356;dsgid5=11265;num_seqs=5;pad_gs=20000	https://genomevolution.org/coge/GEvo.pl?fid1=574853724;dsgid1=24790;fid2=81554803;dsgid2=11265;fid3=81598992;dsgid3=11265;fid4=81697560;dsgid4=11265;fid5=81740356;dsgid5=11265;num_seqs=5;mask1=non-cds;mask2=non-cds;mask3=non-cds;mask4=non-cds;mask5=non-cds;pad_gs=200000;autogo=1	https://genomevolution.org/coge/FastaView.pl?fid=574853724,81554803,81598992,81697560,81740356	https://genomevolution.org/coge/FeatList.pl?fid=574853724,81554803,81598992,81697560,81740356	GRMZM2G166658_T01.v6a	GRMZM2G166658	GRMZM2G316136	GRMZM2G044038	GRMZM2G113967
5	https://genomevolution.org/coge/GEvo.pl?fid1=574676328;dsgid1=24790;fid2=81596289;dsgid2=11265;fid3=81748811;dsgid3=11265;fid4=81753632;dsgid4=11265;fid5=81775592;dsgid5=11265;num_seqs=5;pad_gs=20000	https://genomevolution.org/coge/GEvo.pl?fid1=574676328;dsgid1=24790;fid2=81596289;dsgid2=11265;fid3=81748811;dsgid3=11265;fid4=81753632;dsgid4=11265;fid5=81775592;dsgid5=11265;num_seqs=5;mask1=non-cds;mask2=non-cds;mask3=non-cds;mask4=non-cds;mask5=non-cds;pad_gs=200000;autogo=1	https://genomevolution.org/coge/FastaView.pl?fid=574676328,81596289,81748811,81753632,81775592	https://genomevolution.org/coge/FeatList.pl?fid=574676328,81596289,81748811,81753632,81775592	GRMZM2G091303_T01.v6a	GRMZM2G091118	GRMZM2G104651	GRMZM2G091303	GRMZM2G119783
5	https://genomevolution.org/coge/GEvo.pl?fid1=81626230;dsgid1=11265;fid2=574728141;dsgid2=24790;fid3=574819027;dsgid3=24790;fid4=574874523;dsgid4=24790;fid5=574881275;dsgid5=24790;num_seqs=5;pad_gs=20000	https://genomevolution.org/coge/GEvo.pl?fid1=81626230;dsgid1=11265;fid2=574728141;dsgid2=24790;fid3=574819027;dsgid3=24790;fid4=574874523;dsgid4=24790;fid5=574881275;dsgid5=24790;num_seqs=5;mask1=non-cds;mask2=non-cds;mask3=non-cds;mask4=non-cds;mask5=non-cds;pad_gs=200000;autogo=1	https://genomevolution.org/coge/FastaView.pl?fid=81626230,574728141,574819027,574874523,574881275	https://genomevolution.org/coge/FeatList.pl?fid=81626230,574728141,574819027,574874523,574881275	GRMZM2G124758	GRMZM2G023436_T02.v6a	GRMZM2G020661_T01.v6a	GRMZM2G124758_T01.v6a	GRMZM2G420935_T01.v6a
5	https://genomevolution.org/coge/GEvo.pl?fid1=81608402;dsgid1=11265;fid2=574680018;dsgid2=24790;fid3=574683676;dsgid3=24790;fid4=574702454;dsgid4=24790;fid5=574756237;dsgid5=24790;num_seqs=5;pad_gs=20000	https://genomevolution.org/coge/GEvo.pl?fid1=81608402;dsgid1=11265;fid2=574680018;dsgid2=24790;fid3=574683676;dsgid3=24790;fid4=574702454;dsgid4=24790;fid5=574756237;dsgid5=24790;num_seqs=5;mask1=non-cds;mask2=non-cds;mask3=non-cds;mask4=non-cds;mask5=non-cds;pad_gs=200000;autogo=1	https://genomevolution.org/coge/FastaView.pl?fid=81608402,574680018,574683676,574702454,574756237	https://genomevolution.org/coge/FeatList.pl?fid=81608402,574680018,574683676,574702454,574756237	GRMZM2G102069	GRMZM2G156120_T01.v6a	GRMZM2G442195_T01.v6a	GRMZM2G102069_T01.v6a	GRMZM2G004997_T02.v6a
5	https://genomevolution.org/coge/GEvo.pl?fid1=81749438;dsgid1=11265;fid2=574767996;dsgid2=24790;fid3=574795129;dsgid3=24790;fid4=574827296;dsgid4=24790;fid5=574894643;dsgid5=24790;num_seqs=5;pad_gs=20000	https://genomevolution.org/coge/GEvo.pl?fid1=81749438;dsgid1=11265;fid2=574767996;dsgid2=24790;fid3=574795129;dsgid3=24790;fid4=574827296;dsgid4=24790;fid5=574894643;dsgid5=24790;num_seqs=5;mask1=non-cds;mask2=non-cds;mask3=non-cds;mask4=non-cds;mask5=non-cds;pad_gs=200000;autogo=1	https://genomevolution.org/coge/FastaView.pl?fid=81749438,574767996,574795129,574827296,574894643	https://genomevolution.org/coge/FeatList.pl?fid=81749438,574767996,574795129,574827296,574894643	GRMZM2G126765	GRMZM2G126765_T01.v6a	GRMZM2G084086_T01.v6a	GRMZM2G134389_T01.v6a	GRMZM2G070315_T01.v6a
5	https://genomevolution.org/coge/GEvo.pl?fid1=574695443;dsgid1=24790;fid2=81563947;dsgid2=11265;fid3=81580114;dsgid3=11265;fid4=81602961;dsgid4=11265;fid5=81658424;dsgid5=11265;num_seqs=5;pad_gs=20000	https://genomevolution.org/coge/GEvo.pl?fid1=574695443;dsgid1=24790;fid2=81563947;dsgid2=11265;fid3=81580114;dsgid3=11265;fid4=81602961;dsgid4=11265;fid5=81658424;dsgid5=11265;num_seqs=5;mask1=non-cds;mask2=non-cds;mask3=non-cds;mask4=non-cds;mask5=non-cds;pad_gs=200000;autogo=1	https://genomevolution.org/coge/FastaView.pl?fid=574695443,81563947,81580114,81602961,81658424	https://genomevolution.org/coge/FeatList.pl?fid=574695443,81563947,81580114,81602961,81658424	GRMZM2G031329_T01.v6a	GRMZM2G349655	GRMZM2G309327	GRMZM2G031329	GRMZM2G312661
5	https://genomevolution.org/coge/GEvo.pl?fid1=574657357;dsgid1=24790;fid2=81565795;dsgid2=11265;fid3=81593179;dsgid3=11265;fid4=81690670;dsgid4=11265;fid5=81811616;dsgid5=11265;num_seqs=5;pad_gs=20000	https://genomevolution.org/coge/GEvo.pl?fid1=574657357;dsgid1=24790;fid2=81565795;dsgid2=11265;fid3=81593179;dsgid3=11265;fid4=81690670;dsgid4=11265;fid5=81811616;dsgid5=11265;num_seqs=5;mask1=non-cds;mask2=non-cds;mask3=non-cds;mask4=non-cds;mask5=non-cds;pad_gs=200000;autogo=1	https://genomevolution.org/coge/FastaView.pl?fid=574657357,81565795,81593179,81690670,81811616	https://genomevolution.org/coge/FeatList.pl?fid=574657357,81565795,81593179,81690670,81811616	GRMZM2G347280_T01.v6a	GRMZM2G174396	GRMZM2G140078	GRMZM2G347280	GRMZM2G055150
5	https://genomevolution.org/coge/GEvo.pl?fid1=81754724;dsgid1=11265;fid2=574682226;dsgid2=24790;fid3=574700656;dsgid3=24790;fid4=574767091;dsgid4=24790;fid5=574812162;dsgid5=24790;num_seqs=5;pad_gs=20000	https://genomevolution.org/coge/GEvo.pl?fid1=81754724;dsgid1=11265;fid2=574682226;dsgid2=24790;fid3=574700656;dsgid3=24790;fid4=574767091;dsgid4=24790;fid5=574812162;dsgid5=24790;num_seqs=5;mask1=non-cds;mask2=non-cds;mask3=non-cds;mask4=non-cds;mask5=non-cds;pad_gs=200000;autogo=1	https://genomevolution.org/coge/FastaView.pl?fid=81754724,574682226,574700656,574767091,574812162	https://genomevolution.org/coge/FeatList.pl?fid=81754724,574682226,574700656,574767091,574812162	GRMZM2G352023	GRMZM2G352023_T01.v6a	GRMZM2G082670_T01.v6a	GRMZM2G118766_T01.v6a	GRMZM5G804578_T01.v6a
5	https://genomevolution.org/coge/GEvo.pl?fid1=574874355;dsgid1=24790;fid2=81527462;dsgid2=11265;fid3=81539708;dsgid3=11265;fid4=81619837;dsgid4=11265;fid5=81650212;dsgid5=11265;num_seqs=5;pad_gs=20000	https://genomevolution.org/coge/GEvo.pl?fid1=574874355;dsgid1=24790;fid2=81527462;dsgid2=11265;fid3=81539708;dsgid3=11265;fid4=81619837;dsgid4=11265;fid5=81650212;dsgid5=11265;num_seqs=5;mask1=non-cds;mask2=non-cds;mask3=non-cds;mask4=non-cds;mask5=non-cds;pad_gs=200000;autogo=1	https://genomevolution.org/coge/FastaView.pl?fid=574874355,81527462,81539708,81619837,81650212	https://genomevolution.org/coge/FeatList.pl?fid=574874355,81527462,81539708,81619837,81650212	GRMZM2G122569_T01.v6a	GRMZM2G085582	GRMZM5G846140	GRMZM2G122569	AC218972.3_FG007
5	https://genomevolution.org/coge/GEvo.pl?fid1=81535841;dsgid1=11265;fid2=574725731;dsgid2=24790;fid3=574825934;dsgid3=24790;fid4=574872142;dsgid4=24790;fid5=574878501;dsgid5=24790;num_seqs=5;pad_gs=20000	https://genomevolution.org/coge/GEvo.pl?fid1=81535841;dsgid1=11265;fid2=574725731;dsgid2=24790;fid3=574825934;dsgid3=24790;fid4=574872142;dsgid4=24790;fid5=574878501;dsgid5=24790;num_seqs=5;mask1=non-cds;mask2=non-cds;mask3=non-cds;mask4=non-cds;mask5=non-cds;pad_gs=200000;autogo=1	https://genomevolution.org/coge/FastaView.pl?fid=81535841,574725731,574825934,574872142,574878501	https://genomevolution.org/coge/FeatList.pl?fid=81535841,574725731,574825934,574872142,574878501	AC214448.3_FG007	AC214448.3_FGT007.v6a	GRMZM2G115398_T01.v6a	GRMZM2G090563_T01.v6a	GRMZM2G179985_T01.v6a
5	https://genomevolution.org/coge/GEvo.pl?fid1=81689822;dsgid1=11265;fid2=574632615;dsgid2=24790;fid3=574727738;dsgid3=24790;fid4=574749120;dsgid4=24790;fid5=574909719;dsgid5=24790;num_seqs=5;pad_gs=20000	https://genomevolution.org/coge/GEvo.pl?fid1=81689822;dsgid1=11265;fid2=574632615;dsgid2=24790;fid3=574727738;dsgid3=24790;fid4=574749120;dsgid4=24790;fid5=574909719;dsgid5=24790;num_seqs=5;mask1=non-cds;mask2=non-cds;mask3=non-cds;mask4=non-cds;mask5=non-cds;pad_gs=200000;autogo=1	https://genomevolution.org/coge/FastaView.pl?fid=81689822,574632615,574727738,574749120,574909719	https://genomevolution.org/coge/FeatList.pl?fid=81689822,574632615,574727738,574749120,574909719	GRMZM2G012877	GRMZM2G012877_T01.v6a	GRMZM2G019150_T01.v6a	GRMZM5G802803_T01.v6a	GRMZM5G881661_T01.v6a
5	https://genomevolution.org/coge/GEvo.pl?fid1=574878424;dsgid1=24790;fid2=81520892;dsgid2=11265;fid3=81535187;dsgid3=11265;fid4=81629433;dsgid4=11265;fid5=81639076;dsgid5=11265;num_seqs=5;pad_gs=20000	https://genomevolution.org/coge/GEvo.pl?fid1=574878424;dsgid1=24790;fid2=81520892;dsgid2=11265;fid3=81535187;dsgid3=11265;fid4=81629433;dsgid4=11265;fid5=81639076;dsgid5=11265;num_seqs=5;mask1=non-cds;mask2=non-cds;mask3=non-cds;mask4=non-cds;mask5=non-cds;pad_gs=200000;autogo=1	https://genomevolution.org/coge/FastaView.pl?fid=574878424,81520892,81535187,81629433,81639076	https://genomevolution.org/coge/FeatList.pl?fid=574878424,81520892,81535187,81629433,81639076	GRMZM2G178886_T01.v6a	GRMZM2G318180	GRMZM2G023237	GRMZM2G311898	GRMZM2G178886
5	https://genomevolution.org/coge/GEvo.pl?fid1=574656944;dsgid1=24790;fid2=81564859;dsgid2=11265;fid3=81612445;dsgid3=11265;fid4=81698330;dsgid4=11265;fid5=81730172;dsgid5=11265;num_seqs=5;pad_gs=20000	https://genomevolution.org/coge/GEvo.pl?fid1=574656944;dsgid1=24790;fid2=81564859;dsgid2=11265;fid3=81612445;dsgid3=11265;fid4=81698330;dsgid4=11265;fid5=81730172;dsgid5=11265;num_seqs=5;mask1=non-cds;mask2=non-cds;mask3=non-cds;mask4=non-cds;mask5=non-cds;pad_gs=200000;autogo=1	https://genomevolution.org/coge/FastaView.pl?fid=574656944,81564859,81612445,81698330,81730172	https://genomevolution.org/coge/FeatList.pl?fid=574656944,81564859,81612445,81698330,81730172	GRMZM2G337191_T01.v6a	GRMZM2G012891	GRMZM2G090865	GRMZM2G337191	GRMZM2G105901
5	https://genomevolution.org/coge/GEvo.pl?fid1=81523106;dsgid1=11265;fid2=574728992;dsgid2=24790;fid3=574820086;dsgid3=24790;fid4=574877094;dsgid4=24790;fid5=574883764;dsgid5=24790;num_seqs=5;pad_gs=20000	https://genomevolution.org/coge/GEvo.pl?fid1=81523106;dsgid1=11265;fid2=574728992;dsgid2=24790;fid3=574820086;dsgid3=24790;fid4=574877094;dsgid4=24790;fid5=574883764;dsgid5=24790;num_seqs=5;mask1=non-cds;mask2=non-cds;mask3=non-cds;mask4=non-cds;mask5=non-cds;pad_gs=200000;autogo=1	https://genomevolution.org/coge/FastaView.pl?fid=81523106,574728992,574820086,574877094,574883764	https://genomevolution.org/coge/FeatList.pl?fid=81523106,574728992,574820086,574877094,574883764	GRMZM2G038183	GRMZM2G034526_T02.v6a	GRMZM2G038183_T01.v6a	GRMZM2G160990_T01.v6a	GRMZM5G803565_T01.v6a
5	https://genomevolution.org/coge/GEvo.pl?fid1=81789463;dsgid1=11265;fid2=574638581;dsgid2=24790;fid3=574759445;dsgid3=24790;fid4=574792539;dsgid4=24790;fid5=574851325;dsgid5=24790;num_seqs=5;pad_gs=20000	https://genomevolution.org/coge/GEvo.pl?fid1=81789463;dsgid1=11265;fid2=574638581;dsgid2=24790;fid3=574759445;dsgid3=24790;fid4=574792539;dsgid4=24790;fid5=574851325;dsgid5=24790;num_seqs=5;mask1=non-cds;mask2=non-cds;mask3=non-cds;mask4=non-cds;mask5=non-cds;pad_gs=200000;autogo=1	https://genomevolution.org/coge/FastaView.pl?fid=81789463,574638581,574759445,574792539,574851325	https://genomevolution.org/coge/FeatList.pl?fid=81789463,574638581,574759445,574792539,574851325	GRMZM2G055204	GRMZM2G061487_T01.v6a	GRMZM2G029323_T01.v6a	GRMZM2G055204_T01.v6a	GRMZM2G141679_T01.v6a
5	https://genomevolution.org/coge/GEvo.pl?fid1=81544402;dsgid1=11265;fid2=574632615;dsgid2=24790;fid3=574727738;dsgid3=24790;fid4=574749120;dsgid4=24790;fid5=574909719;dsgid5=24790;num_seqs=5;pad_gs=20000	https://genomevolution.org/coge/GEvo.pl?fid1=81544402;dsgid1=11265;fid2=574632615;dsgid2=24790;fid3=574727738;dsgid3=24790;fid4=574749120;dsgid4=24790;fid5=574909719;dsgid5=24790;num_seqs=5;mask1=non-cds;mask2=non-cds;mask3=non-cds;mask4=non-cds;mask5=non-cds;pad_gs=200000;autogo=1	https://genomevolution.org/coge/FastaView.pl?fid=81544402,574632615,574727738,574749120,574909719	https://genomevolution.org/coge/FeatList.pl?fid=81544402,574632615,574727738,574749120,574909719	GRMZM2G019150	GRMZM2G012877_T01.v6a	GRMZM2G019150_T01.v6a	GRMZM5G802803_T01.v6a	GRMZM5G881661_T01.v6a
5	https://genomevolution.org/coge/GEvo.pl?fid1=81552133;dsgid1=11265;fid2=574742521;dsgid2=24790;fid3=574838581;dsgid3=24790;fid4=574874537;dsgid4=24790;fid5=574878113;dsgid5=24790;num_seqs=5;pad_gs=20000	https://genomevolution.org/coge/GEvo.pl?fid1=81552133;dsgid1=11265;fid2=574742521;dsgid2=24790;fid3=574838581;dsgid3=24790;fid4=574874537;dsgid4=24790;fid5=574878113;dsgid5=24790;num_seqs=5;mask1=non-cds;mask2=non-cds;mask3=non-cds;mask4=non-cds;mask5=non-cds;pad_gs=200000;autogo=1	https://genomevolution.org/coge/FastaView.pl?fid=81552133,574742521,574838581,574874537,574878113	https://genomevolution.org/coge/FeatList.pl?fid=81552133,574742521,574838581,574874537,574878113	GRMZM2G323622	GRMZM2G323622_T01.v6a	GRMZM5G845682_T02.v6a	GRMZM2G124883_T01.v6a	GRMZM2G173700_T02.v6a
5	https://genomevolution.org/coge/GEvo.pl?fid1=81543205;dsgid1=11265;fid2=574654118;dsgid2=24790;fid3=574727746;dsgid3=24790;fid4=574750118;dsgid4=24790;fid5=574909697;dsgid5=24790;num_seqs=5;pad_gs=20000	https://genomevolution.org/coge/GEvo.pl?fid1=81543205;dsgid1=11265;fid2=574654118;dsgid2=24790;fid3=574727746;dsgid3=24790;fid4=574750118;dsgid4=24790;fid5=574909697;dsgid5=24790;num_seqs=5;mask1=non-cds;mask2=non-cds;mask3=non-cds;mask4=non-cds;mask5=non-cds;pad_gs=200000;autogo=1	https://genomevolution.org/coge/FastaView.pl?fid=81543205,574654118,574727746,574750118,574909697	https://genomevolution.org/coge/FeatList.pl?fid=81543205,574654118,574727746,574750118,574909697	GRMZM5G833366	GRMZM2G314378_T01.v6a	GRMZM2G019187_T01.v6a	GRMZM5G833366_T01.v6a	GRMZM5G875046_T01.v6a
5	https://genomevolution.org/coge/GEvo.pl?fid1=81657668;dsgid1=11265;fid2=574630949;dsgid2=24790;fid3=574713382;dsgid3=24790;fid4=574792305;dsgid4=24790;fid5=574851618;dsgid5=24790;num_seqs=5;pad_gs=20000	https://genomevolution.org/coge/GEvo.pl?fid1=81657668;dsgid1=11265;fid2=574630949;dsgid2=24790;fid3=574713382;dsgid3=24790;fid4=574792305;dsgid4=24790;fid5=574851618;dsgid5=24790;num_seqs=5;mask1=non-cds;mask2=non-cds;mask3=non-cds;mask4=non-cds;mask5=non-cds;pad_gs=200000;autogo=1	https://genomevolution.org/coge/FastaView.pl?fid=81657668,574630949,574713382,574792305,574851618	https://genomevolution.org/coge/FeatList.pl?fid=81657668,574630949,574713382,574792305,574851618	AC234157.1_FG003	AC234157.1_FGT003.v6a	GRMZM2G379575_T01.v6a	GRMZM2G052467_T01.v6a	GRMZM2G145654_T01.v6a
5	https://genomevolution.org/coge/GEvo.pl?fid1=81587296;dsgid1=11265;fid2=574704340;dsgid2=24790;fid3=574715293;dsgid3=24790;fid4=574716223;dsgid4=24790;fid5=574716354;dsgid5=24790;num_seqs=5;pad_gs=20000	https://genomevolution.org/coge/GEvo.pl?fid1=81587296;dsgid1=11265;fid2=574704340;dsgid2=24790;fid3=574715293;dsgid3=24790;fid4=574716223;dsgid4=24790;fid5=574716354;dsgid5=24790;num_seqs=5;mask1=non-cds;mask2=non-cds;mask3=non-cds;mask4=non-cds;mask5=non-cds;pad_gs=200000;autogo=1	https://genomevolution.org/coge/FastaView.pl?fid=81587296,574704340,574715293,574716223,574716354	https://genomevolution.org/coge/FeatList.pl?fid=81587296,574704340,574715293,574716223,574716354	GRMZM2G450166	GRMZM2G124602_T01.v6a	GRMZM2G416498_T01.v6a	GRMZM2G450166_T01.v6a	GRMZM2G453956_T01.v6a
5	https://genomevolution.org/coge/GEvo.pl?fid1=574643464;dsgid1=24790;fid2=81630391;dsgid2=11265;fid3=81675428;dsgid3=11265;fid4=81684022;dsgid4=11265;fid5=81816416;dsgid5=11265;num_seqs=5;pad_gs=20000	https://genomevolution.org/coge/GEvo.pl?fid1=574643464;dsgid1=24790;fid2=81630391;dsgid2=11265;fid3=81675428;dsgid3=11265;fid4=81684022;dsgid4=11265;fid5=81816416;dsgid5=11265;num_seqs=5;mask1=non-cds;mask2=non-cds;mask3=non-cds;mask4=non-cds;mask5=non-cds;pad_gs=200000;autogo=1	https://genomevolution.org/coge/FastaView.pl?fid=574643464,81630391,81675428,81684022,81816416	https://genomevolution.org/coge/FeatList.pl?fid=574643464,81630391,81675428,81684022,81816416	GRMZM2G093776_T01.v6a	GRMZM2G141859	GRMZM2G093776	GRMZM2G112925	GRMZM2G144109
5	https://genomevolution.org/coge/GEvo.pl?fid1=574880375;dsgid1=24790;fid2=81533288;dsgid2=11265;fid3=81546403;dsgid3=11265;fid4=81637067;dsgid4=11265;fid5=81650569;dsgid5=11265;num_seqs=5;pad_gs=20000	https://genomevolution.org/coge/GEvo.pl?fid1=574880375;dsgid1=24790;fid2=81533288;dsgid2=11265;fid3=81546403;dsgid3=11265;fid4=81637067;dsgid4=11265;fid5=81650569;dsgid5=11265;num_seqs=5;mask1=non-cds;mask2=non-cds;mask3=non-cds;mask4=non-cds;mask5=non-cds;pad_gs=200000;autogo=1	https://genomevolution.org/coge/FastaView.pl?fid=574880375,81533288,81546403,81637067,81650569	https://genomevolution.org/coge/FeatList.pl?fid=574880375,81533288,81546403,81637067,81650569	GRMZM2G379128_T01.v6a	GRMZM2G462717	GRMZM2G133189	GRMZM2G379128	AC234155.1_FG003
5	https://genomevolution.org/coge/GEvo.pl?fid1=81593686;dsgid1=11265;fid2=574693299;dsgid2=24790;fid3=574704330;dsgid3=24790;fid4=574707206;dsgid4=24790;fid5=574709103;dsgid5=24790;num_seqs=5;pad_gs=20000	https://genomevolution.org/coge/GEvo.pl?fid1=81593686;dsgid1=11265;fid2=574693299;dsgid2=24790;fid3=574704330;dsgid3=24790;fid4=574707206;dsgid4=24790;fid5=574709103;dsgid5=24790;num_seqs=5;mask1=non-cds;mask2=non-cds;mask3=non-cds;mask4=non-cds;mask5=non-cds;pad_gs=200000;autogo=1	https://genomevolution.org/coge/FastaView.pl?fid=81593686,574693299,574704330,574707206,574709103	https://genomevolution.org/coge/FeatList.pl?fid=81593686,574693299,574704330,574707206,574709103	GRMZM2G145930	GRMZM2G008854_T01.v6a	GRMZM2G124555_T01.v6a	GRMZM2G145930_T01.v6a	GRMZM2G165216_T01.v6a
5	https://genomevolution.org/coge/GEvo.pl?fid1=81533855;dsgid1=11265;fid2=574736521;dsgid2=24790;fid3=574833430;dsgid3=24790;fid4=574878421;dsgid4=24790;fid5=574879434;dsgid5=24790;num_seqs=5;pad_gs=20000	https://genomevolution.org/coge/GEvo.pl?fid1=81533855;dsgid1=11265;fid2=574736521;dsgid2=24790;fid3=574833430;dsgid3=24790;fid4=574878421;dsgid4=24790;fid5=574879434;dsgid5=24790;num_seqs=5;mask1=non-cds;mask2=non-cds;mask3=non-cds;mask4=non-cds;mask5=non-cds;pad_gs=200000;autogo=1	https://genomevolution.org/coge/FastaView.pl?fid=81533855,574736521,574833430,574878421,574879434	https://genomevolution.org/coge/FeatList.pl?fid=81533855,574736521,574833430,574878421,574879434	GRMZM2G399495	GRMZM2G124016_T01.v6a	GRMZM2G399495_T01.v6a	GRMZM2G178815_T01.v6a	GRMZM2G336557_T01.v6a
5	https://genomevolution.org/coge/GEvo.pl?fid1=574707753;dsgid1=24790;fid2=81554608;dsgid2=11265;fid3=81593515;dsgid3=11265;fid4=81667489;dsgid4=11265;fid5=81716949;dsgid5=11265;num_seqs=5;pad_gs=20000	https://genomevolution.org/coge/GEvo.pl?fid1=574707753;dsgid1=24790;fid2=81554608;dsgid2=11265;fid3=81593515;dsgid3=11265;fid4=81667489;dsgid4=11265;fid5=81716949;dsgid5=11265;num_seqs=5;mask1=non-cds;mask2=non-cds;mask3=non-cds;mask4=non-cds;mask5=non-cds;pad_gs=200000;autogo=1	https://genomevolution.org/coge/FastaView.pl?fid=574707753,81554608,81593515,81667489,81716949	https://genomevolution.org/coge/FeatList.pl?fid=574707753,81554608,81593515,81667489,81716949	GRMZM2G151122_T01.v6a	GRMZM2G386824	GRMZM2G151122	GRMZM2G175779	GRMZM2G071883
5	https://genomevolution.org/coge/GEvo.pl?fid1=574800411;dsgid1=24790;fid2=81603616;dsgid2=11265;fid3=81715603;dsgid3=11265;fid4=81770179;dsgid4=11265;fid5=81784779;dsgid5=11265;num_seqs=5;pad_gs=20000	https://genomevolution.org/coge/GEvo.pl?fid1=574800411;dsgid1=24790;fid2=81603616;dsgid2=11265;fid3=81715603;dsgid3=11265;fid4=81770179;dsgid4=11265;fid5=81784779;dsgid5=11265;num_seqs=5;mask1=non-cds;mask2=non-cds;mask3=non-cds;mask4=non-cds;mask5=non-cds;pad_gs=200000;autogo=1	https://genomevolution.org/coge/FastaView.pl?fid=574800411,81603616,81715603,81770179,81784779	https://genomevolution.org/coge/FeatList.pl?fid=574800411,81603616,81715603,81770179,81784779	GRMZM2G139765_T01.v6a	GRMZM2G026926	GRMZM2G300924	GRMZM2G040664	GRMZM2G139765
5	https://genomevolution.org/coge/GEvo.pl?fid1=574875316;dsgid1=24790;fid2=81519734;dsgid2=11265;fid3=81552544;dsgid3=11265;fid4=81622160;dsgid4=11265;fid5=81640702;dsgid5=11265;num_seqs=5;pad_gs=20000	https://genomevolution.org/coge/GEvo.pl?fid1=574875316;dsgid1=24790;fid2=81519734;dsgid2=11265;fid3=81552544;dsgid3=11265;fid4=81622160;dsgid4=11265;fid5=81640702;dsgid5=11265;num_seqs=5;mask1=non-cds;mask2=non-cds;mask3=non-cds;mask4=non-cds;mask5=non-cds;pad_gs=200000;autogo=1	https://genomevolution.org/coge/FastaView.pl?fid=574875316,81519734,81552544,81622160,81640702	https://genomevolution.org/coge/FeatList.pl?fid=574875316,81519734,81552544,81622160,81640702	GRMZM2G135367_T01.v6a	AC209257.4_FG003	GRMZM2G032763	GRMZM2G009968	GRMZM2G135367
5	https://genomevolution.org/coge/GEvo.pl?fid1=574643868;dsgid1=24790;fid2=81581320;dsgid2=11265;fid3=81658556;dsgid3=11265;fid4=81701009;dsgid4=11265;fid5=81812459;dsgid5=11265;num_seqs=5;pad_gs=20000	https://genomevolution.org/coge/GEvo.pl?fid1=574643868;dsgid1=24790;fid2=81581320;dsgid2=11265;fid3=81658556;dsgid3=11265;fid4=81701009;dsgid4=11265;fid5=81812459;dsgid5=11265;num_seqs=5;mask1=non-cds;mask2=non-cds;mask3=non-cds;mask4=non-cds;mask5=non-cds;pad_gs=200000;autogo=1	https://genomevolution.org/coge/FastaView.pl?fid=574643868,81581320,81658556,81701009,81812459	https://genomevolution.org/coge/FeatList.pl?fid=574643868,81581320,81658556,81701009,81812459	GRMZM2G097349_T01.v6a	GRMZM2G178741	GRMZM2G097349	GRMZM2G139963	GRMZM5G803812
5	https://genomevolution.org/coge/GEvo.pl?fid1=81538292;dsgid1=11265;fid2=574632615;dsgid2=24790;fid3=574727738;dsgid3=24790;fid4=574749120;dsgid4=24790;fid5=574909719;dsgid5=24790;num_seqs=5;pad_gs=20000	https://genomevolution.org/coge/GEvo.pl?fid1=81538292;dsgid1=11265;fid2=574632615;dsgid2=24790;fid3=574727738;dsgid3=24790;fid4=574749120;dsgid4=24790;fid5=574909719;dsgid5=24790;num_seqs=5;mask1=non-cds;mask2=non-cds;mask3=non-cds;mask4=non-cds;mask5=non-cds;pad_gs=200000;autogo=1	https://genomevolution.org/coge/FastaView.pl?fid=81538292,574632615,574727738,574749120,574909719	https://genomevolution.org/coge/FeatList.pl?fid=81538292,574632615,574727738,574749120,574909719	GRMZM5G802803	GRMZM2G012877_T01.v6a	GRMZM2G019150_T01.v6a	GRMZM5G802803_T01.v6a	GRMZM5G881661_T01.v6a
5	https://genomevolution.org/coge/GEvo.pl?fid1=574772140;dsgid1=24790;fid2=81607852;dsgid2=11265;fid3=81745034;dsgid3=11265;fid4=81769805;dsgid4=11265;fid5=81803812;dsgid5=11265;num_seqs=5;pad_gs=20000	https://genomevolution.org/coge/GEvo.pl?fid1=574772140;dsgid1=24790;fid2=81607852;dsgid2=11265;fid3=81745034;dsgid3=11265;fid4=81769805;dsgid4=11265;fid5=81803812;dsgid5=11265;num_seqs=5;mask1=non-cds;mask2=non-cds;mask3=non-cds;mask4=non-cds;mask5=non-cds;pad_gs=200000;autogo=1	https://genomevolution.org/coge/FastaView.pl?fid=574772140,81607852,81745034,81769805,81803812	https://genomevolution.org/coge/FeatList.pl?fid=574772140,81607852,81745034,81769805,81803812	GRMZM2G162637_T02.v6a	GRMZM2G032694	GRMZM2G162637	GRMZM2G072107	GRMZM2G075683
5	https://genomevolution.org/coge/GEvo.pl?fid1=81583762;dsgid1=11265;fid2=574764048;dsgid2=24790;fid3=574812822;dsgid3=24790;fid4=574827463;dsgid4=24790;fid5=574895242;dsgid5=24790;num_seqs=5;pad_gs=20000	https://genomevolution.org/coge/GEvo.pl?fid1=81583762;dsgid1=11265;fid2=574764048;dsgid2=24790;fid3=574812822;dsgid3=24790;fid4=574827463;dsgid4=24790;fid5=574895242;dsgid5=24790;num_seqs=5;mask1=non-cds;mask2=non-cds;mask3=non-cds;mask4=non-cds;mask5=non-cds;pad_gs=200000;autogo=1	https://genomevolution.org/coge/FastaView.pl?fid=81583762,574764048,574812822,574827463,574895242	https://genomevolution.org/coge/FeatList.pl?fid=81583762,574764048,574812822,574827463,574895242	GRMZM2G081239	GRMZM2G082184_T01.v6a	GRMZM5G826357_T01.v6a	GRMZM2G137108_T01.v6a	GRMZM2G081239_T01.v6a
5	https://genomevolution.org/coge/GEvo.pl?fid1=81669651;dsgid1=11265;fid2=574637148;dsgid2=24790;fid3=574658134;dsgid3=24790;fid4=574879653;dsgid4=24790;fid5=574896294;dsgid5=24790;num_seqs=5;pad_gs=20000	https://genomevolution.org/coge/GEvo.pl?fid1=81669651;dsgid1=11265;fid2=574637148;dsgid2=24790;fid3=574658134;dsgid3=24790;fid4=574879653;dsgid4=24790;fid5=574896294;dsgid5=24790;num_seqs=5;mask1=non-cds;mask2=non-cds;mask3=non-cds;mask4=non-cds;mask5=non-cds;pad_gs=200000;autogo=1	https://genomevolution.org/coge/FastaView.pl?fid=81669651,574637148,574658134,574879653,574896294	https://genomevolution.org/coge/FeatList.pl?fid=81669651,574637148,574658134,574879653,574896294	GRMZM2G049159	GRMZM2G049159_T01.v6a	GRMZM2G368909_T01.v6a	GRMZM2G346706_T01.v6a	GRMZM2G098784_T01.v6a
5	https://genomevolution.org/coge/GEvo.pl?fid1=81717996;dsgid1=11265;fid2=574683402;dsgid2=24790;fid3=574713290;dsgid3=24790;fid4=574743386;dsgid4=24790;fid5=574776062;dsgid5=24790;num_seqs=5;pad_gs=20000	https://genomevolution.org/coge/GEvo.pl?fid1=81717996;dsgid1=11265;fid2=574683402;dsgid2=24790;fid3=574713290;dsgid3=24790;fid4=574743386;dsgid4=24790;fid5=574776062;dsgid5=24790;num_seqs=5;mask1=non-cds;mask2=non-cds;mask3=non-cds;mask4=non-cds;mask5=non-cds;pad_gs=200000;autogo=1	https://genomevolution.org/coge/FastaView.pl?fid=81717996,574683402,574713290,574743386,574776062	https://genomevolution.org/coge/FeatList.pl?fid=81717996,574683402,574713290,574743386,574776062	GRMZM2G350326	GRMZM2G427014_T01.v6a	GRMZM2G377797_T01.v6a	GRMZM2G353103_T01.v6a	GRMZM2G350326_T01.v6a
5	https://genomevolution.org/coge/GEvo.pl?fid1=574672190;dsgid1=24790;fid2=81586093;dsgid2=11265;fid3=81732761;dsgid3=11265;fid4=81769586;dsgid4=11265;fid5=81819232;dsgid5=11265;num_seqs=5;pad_gs=20000	https://genomevolution.org/coge/GEvo.pl?fid1=574672190;dsgid1=24790;fid2=81586093;dsgid2=11265;fid3=81732761;dsgid3=11265;fid4=81769586;dsgid4=11265;fid5=81819232;dsgid5=11265;num_seqs=5;mask1=non-cds;mask2=non-cds;mask3=non-cds;mask4=non-cds;mask5=non-cds;pad_gs=200000;autogo=1	https://genomevolution.org/coge/FastaView.pl?fid=574672190,81586093,81732761,81769586,81819232	https://genomevolution.org/coge/FeatList.pl?fid=574672190,81586093,81732761,81769586,81819232	GRMZM2G024887_T01.v6a	GRMZM2G153268	GRMZM2G134752	GRMZM2G024887	GRMZM2G170034
5	https://genomevolution.org/coge/GEvo.pl?fid1=574867820;dsgid1=24790;fid2=81533066;dsgid2=11265;fid3=81552793;dsgid3=11265;fid4=81639502;dsgid4=11265;fid5=81641285;dsgid5=11265;num_seqs=5;pad_gs=20000	https://genomevolution.org/coge/GEvo.pl?fid1=574867820;dsgid1=24790;fid2=81533066;dsgid2=11265;fid3=81552793;dsgid3=11265;fid4=81639502;dsgid4=11265;fid5=81641285;dsgid5=11265;num_seqs=5;mask1=non-cds;mask2=non-cds;mask3=non-cds;mask4=non-cds;mask5=non-cds;pad_gs=200000;autogo=1	https://genomevolution.org/coge/FastaView.pl?fid=574867820,81533066,81552793,81639502,81641285	https://genomevolution.org/coge/FeatList.pl?fid=574867820,81533066,81552793,81639502,81641285	GRMZM2G043498_T01.v6a	GRMZM2G468535	GRMZM2G099080	GRMZM2G043498	GRMZM2G065593
5	https://genomevolution.org/coge/GEvo.pl?fid1=81536228;dsgid1=11265;fid2=574741585;dsgid2=24790;fid3=574831580;dsgid3=24790;fid4=574863779;dsgid4=24790;fid5=574868879;dsgid5=24790;num_seqs=5;pad_gs=20000	https://genomevolution.org/coge/GEvo.pl?fid1=81536228;dsgid1=11265;fid2=574741585;dsgid2=24790;fid3=574831580;dsgid3=24790;fid4=574863779;dsgid4=24790;fid5=574868879;dsgid5=24790;num_seqs=5;mask1=non-cds;mask2=non-cds;mask3=non-cds;mask4=non-cds;mask5=non-cds;pad_gs=200000;autogo=1	https://genomevolution.org/coge/FastaView.pl?fid=81536228,574741585,574831580,574863779,574868879	https://genomevolution.org/coge/FeatList.pl?fid=81536228,574741585,574831580,574863779,574868879	GRMZM2G177929	GRMZM2G177929_T01.v6a	GRMZM2G345798_T01.v6a	AC203173.3_FGT001.v6a	GRMZM2G058690_T02.v6a
5	https://genomevolution.org/coge/GEvo.pl?fid1=81569782;dsgid1=11265;fid2=574846373;dsgid2=24790;fid3=574897152;dsgid3=24790;fid4=574897292;dsgid4=24790;fid5=574909526;dsgid5=24790;num_seqs=5;pad_gs=20000	https://genomevolution.org/coge/GEvo.pl?fid1=81569782;dsgid1=11265;fid2=574846373;dsgid2=24790;fid3=574897152;dsgid3=24790;fid4=574897292;dsgid4=24790;fid5=574909526;dsgid5=24790;num_seqs=5;mask1=non-cds;mask2=non-cds;mask3=non-cds;mask4=non-cds;mask5=non-cds;pad_gs=200000;autogo=1	https://genomevolution.org/coge/FastaView.pl?fid=81569782,574846373,574897152,574897292,574909526	https://genomevolution.org/coge/FeatList.pl?fid=81569782,574846373,574897152,574897292,574909526	GRMZM2G110865	GRMZM2G061965_T01.v6a	GRMZM2G109740_T01.v6a	GRMZM2G110865_T01.v6a	GRMZM5G844605_T01.v6a
5	https://genomevolution.org/coge/GEvo.pl?fid1=81606170;dsgid1=11265;fid2=574683352;dsgid2=24790;fid3=574715663;dsgid3=24790;fid4=574778206;dsgid4=24790;fid5=574808097;dsgid5=24790;num_seqs=5;pad_gs=20000	https://genomevolution.org/coge/GEvo.pl?fid1=81606170;dsgid1=11265;fid2=574683352;dsgid2=24790;fid3=574715663;dsgid3=24790;fid4=574778206;dsgid4=24790;fid5=574808097;dsgid5=24790;num_seqs=5;mask1=non-cds;mask2=non-cds;mask3=non-cds;mask4=non-cds;mask5=non-cds;pad_gs=200000;autogo=1	https://genomevolution.org/coge/FastaView.pl?fid=81606170,574683352,574715663,574778206,574808097	https://genomevolution.org/coge/FeatList.pl?fid=81606170,574683352,574715663,574778206,574808097	GRMZM2G429254	GRMZM2G425072_T01.v6a	GRMZM2G429254_T01.v6a	GRMZM2G432060_T01.v6a	GRMZM2G391596_T01.v6a
5	https://genomevolution.org/coge/GEvo.pl?fid1=574705085;dsgid1=24790;fid2=81556396;dsgid2=11265;fid3=81594922;dsgid3=11265;fid4=81675910;dsgid4=11265;fid5=81721254;dsgid5=11265;num_seqs=5;pad_gs=20000	https://genomevolution.org/coge/GEvo.pl?fid1=574705085;dsgid1=24790;fid2=81556396;dsgid2=11265;fid3=81594922;dsgid3=11265;fid4=81675910;dsgid4=11265;fid5=81721254;dsgid5=11265;num_seqs=5;mask1=non-cds;mask2=non-cds;mask3=non-cds;mask4=non-cds;mask5=non-cds;pad_gs=200000;autogo=1	https://genomevolution.org/coge/FastaView.pl?fid=574705085,81556396,81594922,81675910,81721254	https://genomevolution.org/coge/FeatList.pl?fid=574705085,81556396,81594922,81675910,81721254	GRMZM2G133282_T01.v6a	GRMZM2G163242	GRMZM2G133282	GRMZM2G043353	GRMZM2G173903
5	https://genomevolution.org/coge/GEvo.pl?fid1=574843165;dsgid1=24790;fid2=81564859;dsgid2=11265;fid3=81612445;dsgid3=11265;fid4=81698330;dsgid4=11265;fid5=81730172;dsgid5=11265;num_seqs=5;pad_gs=20000	https://genomevolution.org/coge/GEvo.pl?fid1=574843165;dsgid1=24790;fid2=81564859;dsgid2=11265;fid3=81612445;dsgid3=11265;fid4=81698330;dsgid4=11265;fid5=81730172;dsgid5=11265;num_seqs=5;mask1=non-cds;mask2=non-cds;mask3=non-cds;mask4=non-cds;mask5=non-cds;pad_gs=200000;autogo=1	https://genomevolution.org/coge/FastaView.pl?fid=574843165,81564859,81612445,81698330,81730172	https://genomevolution.org/coge/FeatList.pl?fid=574843165,81564859,81612445,81698330,81730172	GRMZM2G012891_T01.v6a	GRMZM2G012891	GRMZM2G090865	GRMZM2G337191	GRMZM2G105901
5	https://genomevolution.org/coge/GEvo.pl?fid1=574874672;dsgid1=24790;fid2=81520973;dsgid2=11265;fid3=81552106;dsgid3=11265;fid4=81626662;dsgid4=11265;fid5=81630410;dsgid5=11265;num_seqs=5;pad_gs=20000	https://genomevolution.org/coge/GEvo.pl?fid1=574874672;dsgid1=24790;fid2=81520973;dsgid2=11265;fid3=81552106;dsgid3=11265;fid4=81626662;dsgid4=11265;fid5=81630410;dsgid5=11265;num_seqs=5;mask1=non-cds;mask2=non-cds;mask3=non-cds;mask4=non-cds;mask5=non-cds;pad_gs=200000;autogo=1	https://genomevolution.org/coge/FastaView.pl?fid=574874672,81520973,81552106,81626662,81630410	https://genomevolution.org/coge/FeatList.pl?fid=574874672,81520973,81552106,81626662,81630410	GRMZM2G126928_T01.v6a	GRMZM2G022619	AC230013.2_FG007	GRMZM2G126928	GRMZM2G113720
5	https://genomevolution.org/coge/GEvo.pl?fid1=81580825;dsgid1=11265;fid2=574779463;dsgid2=24790;fid3=574793781;dsgid3=24790;fid4=574827539;dsgid4=24790;fid5=574900786;dsgid5=24790;num_seqs=5;pad_gs=20000	https://genomevolution.org/coge/GEvo.pl?fid1=81580825;dsgid1=11265;fid2=574779463;dsgid2=24790;fid3=574793781;dsgid3=24790;fid4=574827539;dsgid4=24790;fid5=574900786;dsgid5=24790;num_seqs=5;mask1=non-cds;mask2=non-cds;mask3=non-cds;mask4=non-cds;mask5=non-cds;pad_gs=200000;autogo=1	https://genomevolution.org/coge/FastaView.pl?fid=81580825,574779463,574793781,574827539,574900786	https://genomevolution.org/coge/FeatList.pl?fid=81580825,574779463,574793781,574827539,574900786	GRMZM2G171616	GRMZM2G481452_T01.v6a	GRMZM2G069649_T01.v6a	GRMZM2G137582_T01.v6a	GRMZM2G171616_T01.v6a
5	https://genomevolution.org/coge/GEvo.pl?fid1=574864743;dsgid1=24790;fid2=81527462;dsgid2=11265;fid3=81539708;dsgid3=11265;fid4=81619837;dsgid4=11265;fid5=81650212;dsgid5=11265;num_seqs=5;pad_gs=20000	https://genomevolution.org/coge/GEvo.pl?fid1=574864743;dsgid1=24790;fid2=81527462;dsgid2=11265;fid3=81539708;dsgid3=11265;fid4=81619837;dsgid4=11265;fid5=81650212;dsgid5=11265;num_seqs=5;mask1=non-cds;mask2=non-cds;mask3=non-cds;mask4=non-cds;mask5=non-cds;pad_gs=200000;autogo=1	https://genomevolution.org/coge/FastaView.pl?fid=574864743,81527462,81539708,81619837,81650212	https://genomevolution.org/coge/FeatList.pl?fid=574864743,81527462,81539708,81619837,81650212	AC218972.3_FGT007.v6a	GRMZM2G085582	GRMZM5G846140	GRMZM2G122569	AC218972.3_FG007
5	https://genomevolution.org/coge/GEvo.pl?fid1=574886876;dsgid1=24790;fid2=81520973;dsgid2=11265;fid3=81552106;dsgid3=11265;fid4=81626662;dsgid4=11265;fid5=81630410;dsgid5=11265;num_seqs=5;pad_gs=20000	https://genomevolution.org/coge/GEvo.pl?fid1=574886876;dsgid1=24790;fid2=81520973;dsgid2=11265;fid3=81552106;dsgid3=11265;fid4=81626662;dsgid4=11265;fid5=81630410;dsgid5=11265;num_seqs=5;mask1=non-cds;mask2=non-cds;mask3=non-cds;mask4=non-cds;mask5=non-cds;pad_gs=200000;autogo=1	https://genomevolution.org/coge/FastaView.pl?fid=574886876,81520973,81552106,81626662,81630410	https://genomevolution.org/coge/FeatList.pl?fid=574886876,81520973,81552106,81626662,81630410	GRMZM5G881968_T01.v6a	GRMZM2G022619	AC230013.2_FG007	GRMZM2G126928	GRMZM2G113720
5	https://genomevolution.org/coge/GEvo.pl?fid1=574869539;dsgid1=24790;fid2=81530015;dsgid2=11265;fid3=81540044;dsgid3=11265;fid4=81618874;dsgid4=11265;fid5=81623524;dsgid5=11265;num_seqs=5;pad_gs=20000	https://genomevolution.org/coge/GEvo.pl?fid1=574869539;dsgid1=24790;fid2=81530015;dsgid2=11265;fid3=81540044;dsgid3=11265;fid4=81618874;dsgid4=11265;fid5=81623524;dsgid5=11265;num_seqs=5;mask1=non-cds;mask2=non-cds;mask3=non-cds;mask4=non-cds;mask5=non-cds;pad_gs=200000;autogo=1	https://genomevolution.org/coge/FastaView.pl?fid=574869539,81530015,81540044,81618874,81623524	https://genomevolution.org/coge/FeatList.pl?fid=574869539,81530015,81540044,81618874,81623524	GRMZM2G068192_T02.v6a	GRMZM2G088409	GRMZM2G448633	GRMZM2G068192	GRMZM2G357873
5	https://genomevolution.org/coge/GEvo.pl?fid1=574848989;dsgid1=24790;fid2=81556063;dsgid2=11265;fid3=81604484;dsgid3=11265;fid4=81671925;dsgid4=11265;fid5=81726870;dsgid5=11265;num_seqs=5;pad_gs=20000	https://genomevolution.org/coge/GEvo.pl?fid1=574848989;dsgid1=24790;fid2=81556063;dsgid2=11265;fid3=81604484;dsgid3=11265;fid4=81671925;dsgid4=11265;fid5=81726870;dsgid5=11265;num_seqs=5;mask1=non-cds;mask2=non-cds;mask3=non-cds;mask4=non-cds;mask5=non-cds;pad_gs=200000;autogo=1	https://genomevolution.org/coge/FastaView.pl?fid=574848989,81556063,81604484,81671925,81726870	https://genomevolution.org/coge/FeatList.pl?fid=574848989,81556063,81604484,81671925,81726870	GRMZM2G104299_T01.v6a	GRMZM2G104299	GRMZM2G159926	GRMZM2G124638	GRMZM2G073199
5	https://genomevolution.org/coge/GEvo.pl?fid1=81621074;dsgid1=11265;fid2=574749178;dsgid2=24790;fid3=574816867;dsgid3=24790;fid4=574864024;dsgid4=24790;fid5=574897346;dsgid5=24790;num_seqs=5;pad_gs=20000	https://genomevolution.org/coge/GEvo.pl?fid1=81621074;dsgid1=11265;fid2=574749178;dsgid2=24790;fid3=574816867;dsgid3=24790;fid4=574864024;dsgid4=24790;fid5=574897346;dsgid5=24790;num_seqs=5;mask1=non-cds;mask2=non-cds;mask3=non-cds;mask4=non-cds;mask5=non-cds;pad_gs=200000;autogo=1	https://genomevolution.org/coge/FastaView.pl?fid=81621074,574749178,574816867,574864024,574897346	https://genomevolution.org/coge/FeatList.pl?fid=81621074,574749178,574816867,574864024,574897346	AC205250.3_FG004	GRMZM5G804618_T01.v6a	AC206217.2_FGT006.v6a	AC205250.3_FGT004.v6a	GRMZM2G112251_T01.v6a
5	https://genomevolution.org/coge/GEvo.pl?fid1=574630697;dsgid1=24790;fid2=81558163;dsgid2=11265;fid3=81603905;dsgid3=11265;fid4=81681916;dsgid4=11265;fid5=81806018;dsgid5=11265;num_seqs=5;pad_gs=20000	https://genomevolution.org/coge/GEvo.pl?fid1=574630697;dsgid1=24790;fid2=81558163;dsgid2=11265;fid3=81603905;dsgid3=11265;fid4=81681916;dsgid4=11265;fid5=81806018;dsgid5=11265;num_seqs=5;mask1=non-cds;mask2=non-cds;mask3=non-cds;mask4=non-cds;mask5=non-cds;pad_gs=200000;autogo=1	https://genomevolution.org/coge/FastaView.pl?fid=574630697,81558163,81603905,81681916,81806018	https://genomevolution.org/coge/FeatList.pl?fid=574630697,81558163,81603905,81681916,81806018	AC217910.3_FGT001.v6a	GRMZM2G086066	GRMZM2G161846	AC217910.3_FG001	GRMZM2G036368
5	https://genomevolution.org/coge/GEvo.pl?fid1=574655650;dsgid1=24790;fid2=81562189;dsgid2=11265;fid3=81607134;dsgid3=11265;fid4=81700382;dsgid4=11265;fid5=81741429;dsgid5=11265;num_seqs=5;pad_gs=20000	https://genomevolution.org/coge/GEvo.pl?fid1=574655650;dsgid1=24790;fid2=81562189;dsgid2=11265;fid3=81607134;dsgid3=11265;fid4=81700382;dsgid4=11265;fid5=81741429;dsgid5=11265;num_seqs=5;mask1=non-cds;mask2=non-cds;mask3=non-cds;mask4=non-cds;mask5=non-cds;pad_gs=200000;autogo=1	https://genomevolution.org/coge/FastaView.pl?fid=574655650,81562189,81607134,81700382,81741429	https://genomevolution.org/coge/FeatList.pl?fid=574655650,81562189,81607134,81700382,81741429	GRMZM2G329909_T01.v6a	GRMZM2G423567	GRMZM2G422045	GRMZM2G329909	GRMZM2G065225
5	https://genomevolution.org/coge/GEvo.pl?fid1=574826465;dsgid1=24790;fid2=81528101;dsgid2=11265;fid3=81542596;dsgid3=11265;fid4=81625338;dsgid4=11265;fid5=81629776;dsgid5=11265;num_seqs=5;pad_gs=20000	https://genomevolution.org/coge/GEvo.pl?fid1=574826465;dsgid1=24790;fid2=81528101;dsgid2=11265;fid3=81542596;dsgid3=11265;fid4=81625338;dsgid4=11265;fid5=81629776;dsgid5=11265;num_seqs=5;mask1=non-cds;mask2=non-cds;mask3=non-cds;mask4=non-cds;mask5=non-cds;pad_gs=200000;autogo=1	https://genomevolution.org/coge/FastaView.pl?fid=574826465,81528101,81542596,81625338,81629776	https://genomevolution.org/coge/FeatList.pl?fid=574826465,81528101,81542596,81625338,81629776	GRMZM2G122750_T01.v6a	GRMZM2G122750	GRMZM2G159357	GRMZM2G125294	AC196465.3_FG006
5	https://genomevolution.org/coge/GEvo.pl?fid1=81541684;dsgid1=11265;fid2=574655014;dsgid2=24790;fid3=574749915;dsgid3=24790;fid4=574751941;dsgid4=24790;fid5=574909587;dsgid5=24790;num_seqs=5;pad_gs=20000	https://genomevolution.org/coge/GEvo.pl?fid1=81541684;dsgid1=11265;fid2=574655014;dsgid2=24790;fid3=574749915;dsgid3=24790;fid4=574751941;dsgid4=24790;fid5=574909587;dsgid5=24790;num_seqs=5;mask1=non-cds;mask2=non-cds;mask3=non-cds;mask4=non-cds;mask5=non-cds;pad_gs=200000;autogo=1	https://genomevolution.org/coge/FastaView.pl?fid=81541684,574655014,574749915,574751941,574909587	https://genomevolution.org/coge/FeatList.pl?fid=81541684,574655014,574749915,574751941,574909587	GRMZM5G826875	GRMZM2G314488_T01.v6a	GRMZM5G826875_T01.v6a	GRMZM5G889504_T01.v6a	GRMZM5G851921_T01.v6a
5	https://genomevolution.org/coge/GEvo.pl?fid1=574741852;dsgid1=24790;fid2=81531524;dsgid2=11265;fid3=81552481;dsgid3=11265;fid4=81619853;dsgid4=11265;fid5=81632348;dsgid5=11265;num_seqs=5;pad_gs=20000	https://genomevolution.org/coge/GEvo.pl?fid1=574741852;dsgid1=24790;fid2=81531524;dsgid2=11265;fid3=81552481;dsgid3=11265;fid4=81619853;dsgid4=11265;fid5=81632348;dsgid5=11265;num_seqs=5;mask1=non-cds;mask2=non-cds;mask3=non-cds;mask4=non-cds;mask5=non-cds;pad_gs=200000;autogo=1	https://genomevolution.org/coge/FastaView.pl?fid=574741852,81531524,81552481,81619853,81632348	https://genomevolution.org/coge/FeatList.pl?fid=574741852,81531524,81552481,81619853,81632348	GRMZM2G181484_T01.v6a	GRMZM2G067156	GRMZM2G181484	GRMZM5G821139	GRMZM2G169259
5	https://genomevolution.org/coge/GEvo.pl?fid1=81658908;dsgid1=11265;fid2=574644510;dsgid2=24790;fid3=574651496;dsgid3=24790;fid4=574795126;dsgid4=24790;fid5=574901284;dsgid5=24790;num_seqs=5;pad_gs=20000	https://genomevolution.org/coge/GEvo.pl?fid1=81658908;dsgid1=11265;fid2=574644510;dsgid2=24790;fid3=574651496;dsgid3=24790;fid4=574795126;dsgid4=24790;fid5=574901284;dsgid5=24790;num_seqs=5;mask1=non-cds;mask2=non-cds;mask3=non-cds;mask4=non-cds;mask5=non-cds;pad_gs=200000;autogo=1	https://genomevolution.org/coge/FastaView.pl?fid=81658908,574644510,574651496,574795126,574901284	https://genomevolution.org/coge/FeatList.pl?fid=81658908,574644510,574651496,574795126,574901284	GRMZM2G104024	GRMZM2G104024_T01.v6a	GRMZM2G162814_T01.v6a	GRMZM2G084021_T01.v6a	GRMZM2G178847_T02.v6a
5	https://genomevolution.org/coge/GEvo.pl?fid1=574658040;dsgid1=24790;fid2=81537251;dsgid2=11265;fid3=81676042;dsgid3=11265;fid4=81695884;dsgid4=11265;fid5=81782644;dsgid5=11265;num_seqs=5;pad_gs=20000	https://genomevolution.org/coge/GEvo.pl?fid1=574658040;dsgid1=24790;fid2=81537251;dsgid2=11265;fid3=81676042;dsgid3=11265;fid4=81695884;dsgid4=11265;fid5=81782644;dsgid5=11265;num_seqs=5;mask1=non-cds;mask2=non-cds;mask3=non-cds;mask4=non-cds;mask5=non-cds;pad_gs=200000;autogo=1	https://genomevolution.org/coge/FastaView.pl?fid=574658040,81537251,81676042,81695884,81782644	https://genomevolution.org/coge/FeatList.pl?fid=574658040,81537251,81676042,81695884,81782644	GRMZM2G366373_T02.v6a	GRMZM2G138268	GRMZM2G366373	GRMZM2G079957	GRMZM2G128421
5	https://genomevolution.org/coge/GEvo.pl?fid1=574880131;dsgid1=24790;fid2=81533201;dsgid2=11265;fid3=81546607;dsgid3=11265;fid4=81569398;dsgid4=11265;fid5=81637611;dsgid5=11265;num_seqs=5;pad_gs=20000	https://genomevolution.org/coge/GEvo.pl?fid1=574880131;dsgid1=24790;fid2=81533201;dsgid2=11265;fid3=81546607;dsgid3=11265;fid4=81569398;dsgid4=11265;fid5=81637611;dsgid5=11265;num_seqs=5;mask1=non-cds;mask2=non-cds;mask3=non-cds;mask4=non-cds;mask5=non-cds;pad_gs=200000;autogo=1	https://genomevolution.org/coge/FastaView.pl?fid=574880131,81533201,81546607,81569398,81637611	https://genomevolution.org/coge/FeatList.pl?fid=574880131,81533201,81546607,81569398,81637611	GRMZM2G370044_T01.v6a	GRMZM2G108723	GRMZM2G059134	AC233939.1_FG004	GRMZM2G370044
5	https://genomevolution.org/coge/GEvo.pl?fid1=574731258;dsgid1=24790;fid2=81533201;dsgid2=11265;fid3=81546607;dsgid3=11265;fid4=81569398;dsgid4=11265;fid5=81637611;dsgid5=11265;num_seqs=5;pad_gs=20000	https://genomevolution.org/coge/GEvo.pl?fid1=574731258;dsgid1=24790;fid2=81533201;dsgid2=11265;fid3=81546607;dsgid3=11265;fid4=81569398;dsgid4=11265;fid5=81637611;dsgid5=11265;num_seqs=5;mask1=non-cds;mask2=non-cds;mask3=non-cds;mask4=non-cds;mask5=non-cds;pad_gs=200000;autogo=1	https://genomevolution.org/coge/FastaView.pl?fid=574731258,81533201,81546607,81569398,81637611	https://genomevolution.org/coge/FeatList.pl?fid=574731258,81533201,81546607,81569398,81637611	GRMZM2G059134_T02.v6a	GRMZM2G108723	GRMZM2G059134	AC233939.1_FG004	GRMZM2G370044
5	https://genomevolution.org/coge/GEvo.pl?fid1=81612238;dsgid1=11265;fid2=574680025;dsgid2=24790;fid3=574680139;dsgid3=24790;fid4=574702445;dsgid4=24790;fid5=574760694;dsgid5=24790;num_seqs=5;pad_gs=20000	https://genomevolution.org/coge/GEvo.pl?fid1=81612238;dsgid1=11265;fid2=574680025;dsgid2=24790;fid3=574680139;dsgid3=24790;fid4=574702445;dsgid4=24790;fid5=574760694;dsgid5=24790;num_seqs=5;mask1=non-cds;mask2=non-cds;mask3=non-cds;mask4=non-cds;mask5=non-cds;pad_gs=200000;autogo=1	https://genomevolution.org/coge/FastaView.pl?fid=81612238,574680025,574680139,574702445,574760694	https://genomevolution.org/coge/FeatList.pl?fid=81612238,574680025,574680139,574702445,574760694	GRMZM2G102000	GRMZM2G156145_T01.v6a	GRMZM2G159002_T01.v6a	GRMZM2G102000_T01.v6a	GRMZM2G045303_T01.v6a
5	https://genomevolution.org/coge/GEvo.pl?fid1=574676335;dsgid1=24790;fid2=81609772;dsgid2=11265;fid3=81726577;dsgid3=11265;fid4=81761097;dsgid4=11265;fid5=81763423;dsgid5=11265;num_seqs=5;pad_gs=20000	https://genomevolution.org/coge/GEvo.pl?fid1=574676335;dsgid1=24790;fid2=81609772;dsgid2=11265;fid3=81726577;dsgid3=11265;fid4=81761097;dsgid4=11265;fid5=81763423;dsgid5=11265;num_seqs=5;mask1=non-cds;mask2=non-cds;mask3=non-cds;mask4=non-cds;mask5=non-cds;pad_gs=200000;autogo=1	https://genomevolution.org/coge/FastaView.pl?fid=574676335,81609772,81726577,81761097,81763423	https://genomevolution.org/coge/FeatList.pl?fid=574676335,81609772,81726577,81761097,81763423	GRMZM2G091331_T01.v6a	GRMZM2G071907	GRMZM2G148561	GRMZM2G090594	GRMZM2G091331
5	https://genomevolution.org/coge/GEvo.pl?fid1=574865570;dsgid1=24790;fid2=81530822;dsgid2=11265;fid3=81535949;dsgid3=11265;fid4=81622100;dsgid4=11265;fid5=81644203;dsgid5=11265;num_seqs=5;pad_gs=20000	https://genomevolution.org/coge/GEvo.pl?fid1=574865570;dsgid1=24790;fid2=81530822;dsgid2=11265;fid3=81535949;dsgid3=11265;fid4=81622100;dsgid4=11265;fid5=81644203;dsgid5=11265;num_seqs=5;mask1=non-cds;mask2=non-cds;mask3=non-cds;mask4=non-cds;mask5=non-cds;pad_gs=200000;autogo=1	https://genomevolution.org/coge/FastaView.pl?fid=574865570,81530822,81535949,81622100,81644203	https://genomevolution.org/coge/FeatList.pl?fid=574865570,81530822,81535949,81622100,81644203	GRMZM2G007276_T04.v6a	GRMZM2G012052	GRMZM2G007300	GRMZM2G085600	GRMZM2G007276
5	https://genomevolution.org/coge/GEvo.pl?fid1=574839617;dsgid1=24790;fid2=81525515;dsgid2=11265;fid3=81553279;dsgid3=11265;fid4=81625284;dsgid4=11265;fid5=81625288;dsgid5=11265;num_seqs=5;pad_gs=20000	https://genomevolution.org/coge/GEvo.pl?fid1=574839617;dsgid1=24790;fid2=81525515;dsgid2=11265;fid3=81553279;dsgid3=11265;fid4=81625284;dsgid4=11265;fid5=81625288;dsgid5=11265;num_seqs=5;mask1=non-cds;mask2=non-cds;mask3=non-cds;mask4=non-cds;mask5=non-cds;pad_gs=200000;autogo=1	https://genomevolution.org/coge/FastaView.pl?fid=574839617,81525515,81553279,81625284,81625288	https://genomevolution.org/coge/FeatList.pl?fid=574839617,81525515,81553279,81625284,81625288	GRMZM5G893630_T01.v6a	GRMZM5G893630	GRMZM2G397675	GRMZM2G043117	AC203227.3_FG001
5	https://genomevolution.org/coge/GEvo.pl?fid1=574861246;dsgid1=24790;fid2=81556861;dsgid2=11265;fid3=81601711;dsgid3=11265;fid4=81668735;dsgid4=11265;fid5=81720783;dsgid5=11265;num_seqs=5;pad_gs=20000	https://genomevolution.org/coge/GEvo.pl?fid1=574861246;dsgid1=24790;fid2=81556861;dsgid2=11265;fid3=81601711;dsgid3=11265;fid4=81668735;dsgid4=11265;fid5=81720783;dsgid5=11265;num_seqs=5;mask1=non-cds;mask2=non-cds;mask3=non-cds;mask4=non-cds;mask5=non-cds;pad_gs=200000;autogo=1	https://genomevolution.org/coge/FastaView.pl?fid=574861246,81556861,81601711,81668735,81720783	https://genomevolution.org/coge/FeatList.pl?fid=574861246,81556861,81601711,81668735,81720783	GRMZM5G890815_T01.v6a	GRMZM5G890815	GRMZM2G359105	GRMZM2G063657	GRMZM2G032475
5	https://genomevolution.org/coge/GEvo.pl?fid1=574698272;dsgid1=24790;fid2=81564715;dsgid2=11265;fid3=81610714;dsgid3=11265;fid4=81656477;dsgid4=11265;fid5=81746853;dsgid5=11265;num_seqs=5;pad_gs=20000	https://genomevolution.org/coge/GEvo.pl?fid1=574698272;dsgid1=24790;fid2=81564715;dsgid2=11265;fid3=81610714;dsgid3=11265;fid4=81656477;dsgid4=11265;fid5=81746853;dsgid5=11265;num_seqs=5;mask1=non-cds;mask2=non-cds;mask3=non-cds;mask4=non-cds;mask5=non-cds;pad_gs=200000;autogo=1	https://genomevolution.org/coge/FastaView.pl?fid=574698272,81564715,81610714,81656477,81746853	https://genomevolution.org/coge/FeatList.pl?fid=574698272,81564715,81610714,81656477,81746853	GRMZM2G058105_T01.v6a	GRMZM2G085948	GRMZM2G058105	GRMZM2G037839	GRMZM2G477205
5	https://genomevolution.org/coge/GEvo.pl?fid1=574730363;dsgid1=24790;fid2=81533771;dsgid2=11265;fid3=81539324;dsgid3=11265;fid4=81620056;dsgid4=11265;fid5=81620170;dsgid5=11265;num_seqs=5;pad_gs=20000	https://genomevolution.org/coge/GEvo.pl?fid1=574730363;dsgid1=24790;fid2=81533771;dsgid2=11265;fid3=81539324;dsgid3=11265;fid4=81620056;dsgid4=11265;fid5=81620170;dsgid5=11265;num_seqs=5;mask1=non-cds;mask2=non-cds;mask3=non-cds;mask4=non-cds;mask5=non-cds;pad_gs=200000;autogo=1	https://genomevolution.org/coge/FastaView.pl?fid=574730363,81533771,81539324,81620056,81620170	https://genomevolution.org/coge/FeatList.pl?fid=574730363,81533771,81539324,81620056,81620170	GRMZM2G049510_T01.v6a	GRMZM2G318992	GRMZM2G049510	GRMZM2G422641	GRMZM5G856812
5	https://genomevolution.org/coge/GEvo.pl?fid1=574818827;dsgid1=24790;fid2=81521741;dsgid2=11265;fid3=81582646;dsgid3=11265;fid4=81714443;dsgid4=11265;fid5=81800117;dsgid5=11265;num_seqs=5;pad_gs=20000	https://genomevolution.org/coge/GEvo.pl?fid1=574818827;dsgid1=24790;fid2=81521741;dsgid2=11265;fid3=81582646;dsgid3=11265;fid4=81714443;dsgid4=11265;fid5=81800117;dsgid5=11265;num_seqs=5;mask1=non-cds;mask2=non-cds;mask3=non-cds;mask4=non-cds;mask5=non-cds;pad_gs=200000;autogo=1	https://genomevolution.org/coge/FastaView.pl?fid=574818827,81521741,81582646,81714443,81800117	https://genomevolution.org/coge/FeatList.pl?fid=574818827,81521741,81582646,81714443,81800117	GRMZM2G016744_T01.v6a	GRMZM2G016744	GRMZM2G159402	GRMZM2G121151	GRMZM2G085945
5	https://genomevolution.org/coge/GEvo.pl?fid1=574671925;dsgid1=24790;fid2=81586642;dsgid2=11265;fid3=81737068;dsgid3=11265;fid4=81756914;dsgid4=11265;fid5=81769850;dsgid5=11265;num_seqs=5;pad_gs=20000	https://genomevolution.org/coge/GEvo.pl?fid1=574671925;dsgid1=24790;fid2=81586642;dsgid2=11265;fid3=81737068;dsgid3=11265;fid4=81756914;dsgid4=11265;fid5=81769850;dsgid5=11265;num_seqs=5;mask1=non-cds;mask2=non-cds;mask3=non-cds;mask4=non-cds;mask5=non-cds;pad_gs=200000;autogo=1	https://genomevolution.org/coge/FastaView.pl?fid=574671925,81586642,81737068,81756914,81769850	https://genomevolution.org/coge/FeatList.pl?fid=574671925,81586642,81737068,81756914,81769850	GRMZM2G018462_T01.v6a	GRMZM5G870080	GRMZM2G133941	AC200622.3_FG005	GRMZM2G018462
5	https://genomevolution.org/coge/GEvo.pl?fid1=574681412;dsgid1=24790;fid2=81585727;dsgid2=11265;fid3=81719371;dsgid3=11265;fid4=81766493;dsgid4=11265;fid5=81798522;dsgid5=11265;num_seqs=5;pad_gs=20000	https://genomevolution.org/coge/GEvo.pl?fid1=574681412;dsgid1=24790;fid2=81585727;dsgid2=11265;fid3=81719371;dsgid3=11265;fid4=81766493;dsgid4=11265;fid5=81798522;dsgid5=11265;num_seqs=5;mask1=non-cds;mask2=non-cds;mask3=non-cds;mask4=non-cds;mask5=non-cds;pad_gs=200000;autogo=1	https://genomevolution.org/coge/FastaView.pl?fid=574681412,81585727,81719371,81766493,81798522	https://genomevolution.org/coge/FeatList.pl?fid=574681412,81585727,81719371,81766493,81798522	GRMZM2G303768_T01.v6a	GRMZM2G328781	GRMZM2G150714	GRMZM2G303768	GRMZM2G056903
5	https://genomevolution.org/coge/GEvo.pl?fid1=574728113;dsgid1=24790;fid2=81520892;dsgid2=11265;fid3=81535187;dsgid3=11265;fid4=81629433;dsgid4=11265;fid5=81639076;dsgid5=11265;num_seqs=5;pad_gs=20000	https://genomevolution.org/coge/GEvo.pl?fid1=574728113;dsgid1=24790;fid2=81520892;dsgid2=11265;fid3=81535187;dsgid3=11265;fid4=81629433;dsgid4=11265;fid5=81639076;dsgid5=11265;num_seqs=5;mask1=non-cds;mask2=non-cds;mask3=non-cds;mask4=non-cds;mask5=non-cds;pad_gs=200000;autogo=1	https://genomevolution.org/coge/FastaView.pl?fid=574728113,81520892,81535187,81629433,81639076	https://genomevolution.org/coge/FeatList.pl?fid=574728113,81520892,81535187,81629433,81639076	GRMZM2G023237_T01.v6a	GRMZM2G318180	GRMZM2G023237	GRMZM2G311898	GRMZM2G178886
5	https://genomevolution.org/coge/GEvo.pl?fid1=574676756;dsgid1=24790;fid2=81603092;dsgid2=11265;fid3=81718989;dsgid3=11265;fid4=81760805;dsgid4=11265;fid5=81764590;dsgid5=11265;num_seqs=5;pad_gs=20000	https://genomevolution.org/coge/GEvo.pl?fid1=574676756;dsgid1=24790;fid2=81603092;dsgid2=11265;fid3=81718989;dsgid3=11265;fid4=81760805;dsgid4=11265;fid5=81764590;dsgid5=11265;num_seqs=5;mask1=non-cds;mask2=non-cds;mask3=non-cds;mask4=non-cds;mask5=non-cds;pad_gs=200000;autogo=1	https://genomevolution.org/coge/FastaView.pl?fid=574676756,81603092,81718989,81760805,81764590	https://genomevolution.org/coge/FeatList.pl?fid=574676756,81603092,81718989,81760805,81764590	GRMZM2G097739_T01.v6a	GRMZM2G175362	AC205521.3_FG003	GRMZM2G128934	GRMZM2G097739
5	https://genomevolution.org/coge/GEvo.pl?fid1=81580459;dsgid1=11265;fid2=574861057;dsgid2=24790;fid3=574907333;dsgid3=24790;fid4=574907926;dsgid4=24790;fid5=574909426;dsgid5=24790;num_seqs=5;pad_gs=20000	https://genomevolution.org/coge/GEvo.pl?fid1=81580459;dsgid1=11265;fid2=574861057;dsgid2=24790;fid3=574907333;dsgid3=24790;fid4=574907926;dsgid4=24790;fid5=574909426;dsgid5=24790;num_seqs=5;mask1=non-cds;mask2=non-cds;mask3=non-cds;mask4=non-cds;mask5=non-cds;pad_gs=200000;autogo=1	https://genomevolution.org/coge/FastaView.pl?fid=81580459,574861057,574907333,574907926,574909426	https://genomevolution.org/coge/FeatList.pl?fid=81580459,574861057,574907333,574907926,574909426	GRMZM5G846702	GRMZM5G884163_T01.v6a	GRMZM5G822582_T01.v6a	GRMZM5G846702_T01.v6a	GRMZM5G824316_T01.v6a
5	https://genomevolution.org/coge/GEvo.pl?fid1=81653401;dsgid1=11265;fid2=574659038;dsgid2=24790;fid3=574714565;dsgid3=24790;fid4=574760231;dsgid4=24790;fid5=574852040;dsgid5=24790;num_seqs=5;pad_gs=20000	https://genomevolution.org/coge/GEvo.pl?fid1=81653401;dsgid1=11265;fid2=574659038;dsgid2=24790;fid3=574714565;dsgid3=24790;fid4=574760231;dsgid4=24790;fid5=574852040;dsgid5=24790;num_seqs=5;mask1=non-cds;mask2=non-cds;mask3=non-cds;mask4=non-cds;mask5=non-cds;pad_gs=200000;autogo=1	https://genomevolution.org/coge/FastaView.pl?fid=81653401,574659038,574714565,574760231,574852040	https://genomevolution.org/coge/FeatList.pl?fid=81653401,574659038,574714565,574760231,574852040	GRMZM2G395348	GRMZM2G395348_T01.v6a	GRMZM2G394321_T01.v6a	GRMZM2G040263_T01.v6a	GRMZM2G153527_T01.v6a
5	https://genomevolution.org/coge/GEvo.pl?fid1=81622404;dsgid1=11265;fid2=574742521;dsgid2=24790;fid3=574838581;dsgid3=24790;fid4=574874537;dsgid4=24790;fid5=574878113;dsgid5=24790;num_seqs=5;pad_gs=20000	https://genomevolution.org/coge/GEvo.pl?fid1=81622404;dsgid1=11265;fid2=574742521;dsgid2=24790;fid3=574838581;dsgid3=24790;fid4=574874537;dsgid4=24790;fid5=574878113;dsgid5=24790;num_seqs=5;mask1=non-cds;mask2=non-cds;mask3=non-cds;mask4=non-cds;mask5=non-cds;pad_gs=200000;autogo=1	https://genomevolution.org/coge/FastaView.pl?fid=81622404,574742521,574838581,574874537,574878113	https://genomevolution.org/coge/FeatList.pl?fid=81622404,574742521,574838581,574874537,574878113	GRMZM2G124883	GRMZM2G323622_T01.v6a	GRMZM5G845682_T02.v6a	GRMZM2G124883_T01.v6a	GRMZM2G173700_T02.v6a
5	https://genomevolution.org/coge/GEvo.pl?fid1=81538793;dsgid1=11265;fid2=574627072;dsgid2=24790;fid3=574722422;dsgid3=24790;fid4=574749397;dsgid4=24790;fid5=574909484;dsgid5=24790;num_seqs=5;pad_gs=20000	https://genomevolution.org/coge/GEvo.pl?fid1=81538793;dsgid1=11265;fid2=574627072;dsgid2=24790;fid3=574722422;dsgid3=24790;fid4=574749397;dsgid4=24790;fid5=574909484;dsgid5=24790;num_seqs=5;mask1=non-cds;mask2=non-cds;mask3=non-cds;mask4=non-cds;mask5=non-cds;pad_gs=200000;autogo=1	https://genomevolution.org/coge/FastaView.pl?fid=81538793,574627072,574722422,574749397,574909484	https://genomevolution.org/coge/FeatList.pl?fid=81538793,574627072,574722422,574749397,574909484	AC191297.3_FG004	AC186905.3_FGT013.v6a	AC191297.3_FGT004.v6a	GRMZM5G812361_T01.v6a	GRMZM5G834995_T01.v6a
5	https://genomevolution.org/coge/GEvo.pl?fid1=81632542;dsgid1=11265;fid2=574658134;dsgid2=24790;fid3=574824240;dsgid3=24790;fid4=574879653;dsgid4=24790;fid5=574896294;dsgid5=24790;num_seqs=5;pad_gs=20000	https://genomevolution.org/coge/GEvo.pl?fid1=81632542;dsgid1=11265;fid2=574658134;dsgid2=24790;fid3=574824240;dsgid3=24790;fid4=574879653;dsgid4=24790;fid5=574896294;dsgid5=24790;num_seqs=5;mask1=non-cds;mask2=non-cds;mask3=non-cds;mask4=non-cds;mask5=non-cds;pad_gs=200000;autogo=1	https://genomevolution.org/coge/FastaView.pl?fid=81632542,574658134,574824240,574879653,574896294	https://genomevolution.org/coge/FeatList.pl?fid=81632542,574658134,574824240,574879653,574896294	GRMZM2G346706	GRMZM2G368909_T01.v6a	GRMZM2G089662_T01.v6a	GRMZM2G346706_T01.v6a	GRMZM2G098784_T01.v6a
5	https://genomevolution.org/coge/GEvo.pl?fid1=574681076;dsgid1=24790;fid2=81585613;dsgid2=11265;fid3=81745750;dsgid3=11265;fid4=81757372;dsgid4=11265;fid5=81778351;dsgid5=11265;num_seqs=5;pad_gs=20000	https://genomevolution.org/coge/GEvo.pl?fid1=574681076;dsgid1=24790;fid2=81585613;dsgid2=11265;fid3=81745750;dsgid3=11265;fid4=81757372;dsgid4=11265;fid5=81778351;dsgid5=11265;num_seqs=5;mask1=non-cds;mask2=non-cds;mask3=non-cds;mask4=non-cds;mask5=non-cds;pad_gs=200000;autogo=1	https://genomevolution.org/coge/FastaView.pl?fid=574681076,81585613,81745750,81757372,81778351	https://genomevolution.org/coge/FeatList.pl?fid=574681076,81585613,81745750,81757372,81778351	GRMZM2G178807_T01.v6a	GRMZM5G868433	GRMZM2G100225	GRMZM2G094051	GRMZM2G178807
5	https://genomevolution.org/coge/GEvo.pl?fid1=574726103;dsgid1=24790;fid2=81520973;dsgid2=11265;fid3=81552106;dsgid3=11265;fid4=81626662;dsgid4=11265;fid5=81630410;dsgid5=11265;num_seqs=5;pad_gs=20000	https://genomevolution.org/coge/GEvo.pl?fid1=574726103;dsgid1=24790;fid2=81520973;dsgid2=11265;fid3=81552106;dsgid3=11265;fid4=81626662;dsgid4=11265;fid5=81630410;dsgid5=11265;num_seqs=5;mask1=non-cds;mask2=non-cds;mask3=non-cds;mask4=non-cds;mask5=non-cds;pad_gs=200000;autogo=1	https://genomevolution.org/coge/FastaView.pl?fid=574726103,81520973,81552106,81626662,81630410	https://genomevolution.org/coge/FeatList.pl?fid=574726103,81520973,81552106,81626662,81630410	AC230013.2_FGT007.v6a	GRMZM2G022619	AC230013.2_FG007	GRMZM2G126928	GRMZM2G113720
5	https://genomevolution.org/coge/GEvo.pl?fid1=81523823;dsgid1=11265;fid2=574728141;dsgid2=24790;fid3=574819027;dsgid3=24790;fid4=574874523;dsgid4=24790;fid5=574881275;dsgid5=24790;num_seqs=5;pad_gs=20000	https://genomevolution.org/coge/GEvo.pl?fid1=81523823;dsgid1=11265;fid2=574728141;dsgid2=24790;fid3=574819027;dsgid3=24790;fid4=574874523;dsgid4=24790;fid5=574881275;dsgid5=24790;num_seqs=5;mask1=non-cds;mask2=non-cds;mask3=non-cds;mask4=non-cds;mask5=non-cds;pad_gs=200000;autogo=1	https://genomevolution.org/coge/FastaView.pl?fid=81523823,574728141,574819027,574874523,574881275	https://genomevolution.org/coge/FeatList.pl?fid=81523823,574728141,574819027,574874523,574881275	GRMZM2G020661	GRMZM2G023436_T02.v6a	GRMZM2G020661_T01.v6a	GRMZM2G124758_T01.v6a	GRMZM2G420935_T01.v6a
5	https://genomevolution.org/coge/GEvo.pl?fid1=81539993;dsgid1=11265;fid2=574736358;dsgid2=24790;fid3=574819621;dsgid3=24790;fid4=574865587;dsgid4=24790;fid5=574867293;dsgid5=24790;num_seqs=5;pad_gs=20000	https://genomevolution.org/coge/GEvo.pl?fid1=81539993;dsgid1=11265;fid2=574736358;dsgid2=24790;fid3=574819621;dsgid3=24790;fid4=574865587;dsgid4=24790;fid5=574867293;dsgid5=24790;num_seqs=5;mask1=non-cds;mask2=non-cds;mask3=non-cds;mask4=non-cds;mask5=non-cds;pad_gs=200000;autogo=1	https://genomevolution.org/coge/FastaView.pl?fid=81539993,574736358,574819621,574865587,574867293	https://genomevolution.org/coge/FeatList.pl?fid=81539993,574736358,574819621,574865587,574867293	GRMZM2G122335	GRMZM2G122335_T01.v6a	GRMZM2G030305_T02.v6a	GRMZM2G007848_T01.v6a	GRMZM2G034052_T01.v6a
5	https://genomevolution.org/coge/GEvo.pl?fid1=81814593;dsgid1=11265;fid2=574670182;dsgid2=24790;fid3=574694887;dsgid3=24790;fid4=574768919;dsgid4=24790;fid5=574812697;dsgid5=24790;num_seqs=5;pad_gs=20000	https://genomevolution.org/coge/GEvo.pl?fid1=81814593;dsgid1=11265;fid2=574670182;dsgid2=24790;fid3=574694887;dsgid3=24790;fid4=574768919;dsgid4=24790;fid5=574812697;dsgid5=24790;num_seqs=5;mask1=non-cds;mask2=non-cds;mask3=non-cds;mask4=non-cds;mask5=non-cds;pad_gs=200000;autogo=1	https://genomevolution.org/coge/FastaView.pl?fid=81814593,574670182,574694887,574768919,574812697	https://genomevolution.org/coge/FeatList.pl?fid=81814593,574670182,574694887,574768919,574812697	GRMZM5G823157	AC208110.2_FGT001.v6a	GRMZM2G024898_T01.v6a	GRMZM2G138683_T01.v6a	GRMZM5G823157_T01.v6a
5	https://genomevolution.org/coge/GEvo.pl?fid1=574676539;dsgid1=24790;fid2=81585613;dsgid2=11265;fid3=81745750;dsgid3=11265;fid4=81757372;dsgid4=11265;fid5=81778351;dsgid5=11265;num_seqs=5;pad_gs=20000	https://genomevolution.org/coge/GEvo.pl?fid1=574676539;dsgid1=24790;fid2=81585613;dsgid2=11265;fid3=81745750;dsgid3=11265;fid4=81757372;dsgid4=11265;fid5=81778351;dsgid5=11265;num_seqs=5;mask1=non-cds;mask2=non-cds;mask3=non-cds;mask4=non-cds;mask5=non-cds;pad_gs=200000;autogo=1	https://genomevolution.org/coge/FastaView.pl?fid=574676539,81585613,81745750,81757372,81778351	https://genomevolution.org/coge/FeatList.pl?fid=574676539,81585613,81745750,81757372,81778351	GRMZM2G094051_T01.v6a	GRMZM5G868433	GRMZM2G100225	GRMZM2G094051	GRMZM2G178807
5	https://genomevolution.org/coge/GEvo.pl?fid1=81570358;dsgid1=11265;fid2=574637024;dsgid2=24790;fid3=574749178;dsgid3=24790;fid4=574864024;dsgid4=24790;fid5=574897346;dsgid5=24790;num_seqs=5;pad_gs=20000	https://genomevolution.org/coge/GEvo.pl?fid1=81570358;dsgid1=11265;fid2=574637024;dsgid2=24790;fid3=574749178;dsgid3=24790;fid4=574864024;dsgid4=24790;fid5=574897346;dsgid5=24790;num_seqs=5;mask1=non-cds;mask2=non-cds;mask3=non-cds;mask4=non-cds;mask5=non-cds;pad_gs=200000;autogo=1	https://genomevolution.org/coge/FastaView.pl?fid=81570358,574637024,574749178,574864024,574897346	https://genomevolution.org/coge/FeatList.pl?fid=81570358,574637024,574749178,574864024,574897346	GRMZM2G112251	GRMZM2G048154_T01.v6a	GRMZM5G804618_T01.v6a	AC205250.3_FGT004.v6a	GRMZM2G112251_T01.v6a
5	https://genomevolution.org/coge/GEvo.pl?fid1=574879882;dsgid1=24790;fid2=81530015;dsgid2=11265;fid3=81540044;dsgid3=11265;fid4=81618874;dsgid4=11265;fid5=81623524;dsgid5=11265;num_seqs=5;pad_gs=20000	https://genomevolution.org/coge/GEvo.pl?fid1=574879882;dsgid1=24790;fid2=81530015;dsgid2=11265;fid3=81540044;dsgid3=11265;fid4=81618874;dsgid4=11265;fid5=81623524;dsgid5=11265;num_seqs=5;mask1=non-cds;mask2=non-cds;mask3=non-cds;mask4=non-cds;mask5=non-cds;pad_gs=200000;autogo=1	https://genomevolution.org/coge/FastaView.pl?fid=574879882,81530015,81540044,81618874,81623524	https://genomevolution.org/coge/FeatList.pl?fid=574879882,81530015,81540044,81618874,81623524	GRMZM2G357873_T01.v6a	GRMZM2G088409	GRMZM2G448633	GRMZM2G068192	GRMZM2G357873
5	https://genomevolution.org/coge/GEvo.pl?fid1=574869365;dsgid1=24790;fid2=81533066;dsgid2=11265;fid3=81552793;dsgid3=11265;fid4=81639502;dsgid4=11265;fid5=81641285;dsgid5=11265;num_seqs=5;pad_gs=20000	https://genomevolution.org/coge/GEvo.pl?fid1=574869365;dsgid1=24790;fid2=81533066;dsgid2=11265;fid3=81552793;dsgid3=11265;fid4=81639502;dsgid4=11265;fid5=81641285;dsgid5=11265;num_seqs=5;mask1=non-cds;mask2=non-cds;mask3=non-cds;mask4=non-cds;mask5=non-cds;pad_gs=200000;autogo=1	https://genomevolution.org/coge/FastaView.pl?fid=574869365,81533066,81552793,81639502,81641285	https://genomevolution.org/coge/FeatList.pl?fid=574869365,81533066,81552793,81639502,81641285	GRMZM2G065593_T01.v6a	GRMZM2G468535	GRMZM2G099080	GRMZM2G043498	GRMZM2G065593
5	https://genomevolution.org/coge/GEvo.pl?fid1=81584284;dsgid1=11265;fid2=574670833;dsgid2=24790;fid3=574719310;dsgid3=24790;fid4=574768159;dsgid4=24790;fid5=574797466;dsgid5=24790;num_seqs=5;pad_gs=20000	https://genomevolution.org/coge/GEvo.pl?fid1=81584284;dsgid1=11265;fid2=574670833;dsgid2=24790;fid3=574719310;dsgid3=24790;fid4=574768159;dsgid4=24790;fid5=574797466;dsgid5=24790;num_seqs=5;mask1=non-cds;mask2=non-cds;mask3=non-cds;mask4=non-cds;mask5=non-cds;pad_gs=200000;autogo=1	https://genomevolution.org/coge/FastaView.pl?fid=81584284,574670833,574719310,574768159,574797466	https://genomevolution.org/coge/FeatList.pl?fid=81584284,574670833,574719310,574768159,574797466	GRMZM5G825909	GRMZM2G000973_T01.v6a	GRMZM5G825909_T01.v6a	GRMZM2G129675_T01.v6a	GRMZM2G109348_T01.v6a
5	https://genomevolution.org/coge/GEvo.pl?fid1=81678626;dsgid1=11265;fid2=574639392;dsgid2=24790;fid3=574710473;dsgid3=24790;fid4=574781497;dsgid4=24790;fid5=574860743;dsgid5=24790;num_seqs=5;pad_gs=20000	https://genomevolution.org/coge/GEvo.pl?fid1=81678626;dsgid1=11265;fid2=574639392;dsgid2=24790;fid3=574710473;dsgid3=24790;fid4=574781497;dsgid4=24790;fid5=574860743;dsgid5=24790;num_seqs=5;mask1=non-cds;mask2=non-cds;mask3=non-cds;mask4=non-cds;mask5=non-cds;pad_gs=200000;autogo=1	https://genomevolution.org/coge/FastaView.pl?fid=81678626,574639392,574710473,574781497,574860743	https://genomevolution.org/coge/FeatList.pl?fid=81678626,574639392,574710473,574781497,574860743	GRMZM2G068657	GRMZM2G068657_T01.v6a	GRMZM2G179002_T01.v6a	GRMZM5G821611_T01.v6a	GRMZM5G868588_T01.v6a
5	https://genomevolution.org/coge/GEvo.pl?fid1=81536981;dsgid1=11265;fid2=574627072;dsgid2=24790;fid3=574722422;dsgid3=24790;fid4=574749397;dsgid4=24790;fid5=574909484;dsgid5=24790;num_seqs=5;pad_gs=20000	https://genomevolution.org/coge/GEvo.pl?fid1=81536981;dsgid1=11265;fid2=574627072;dsgid2=24790;fid3=574722422;dsgid3=24790;fid4=574749397;dsgid4=24790;fid5=574909484;dsgid5=24790;num_seqs=5;mask1=non-cds;mask2=non-cds;mask3=non-cds;mask4=non-cds;mask5=non-cds;pad_gs=200000;autogo=1	https://genomevolution.org/coge/FastaView.pl?fid=81536981,574627072,574722422,574749397,574909484	https://genomevolution.org/coge/FeatList.pl?fid=81536981,574627072,574722422,574749397,574909484	GRMZM5G812361	AC186905.3_FGT013.v6a	AC191297.3_FGT004.v6a	GRMZM5G812361_T01.v6a	GRMZM5G834995_T01.v6a
5	https://genomevolution.org/coge/GEvo.pl?fid1=574869299;dsgid1=24790;fid2=81519785;dsgid2=11265;fid3=81535403;dsgid3=11265;fid4=81619713;dsgid4=11265;fid5=81619754;dsgid5=11265;num_seqs=5;pad_gs=20000	https://genomevolution.org/coge/GEvo.pl?fid1=574869299;dsgid1=24790;fid2=81519785;dsgid2=11265;fid3=81535403;dsgid3=11265;fid4=81619713;dsgid4=11265;fid5=81619754;dsgid5=11265;num_seqs=5;mask1=non-cds;mask2=non-cds;mask3=non-cds;mask4=non-cds;mask5=non-cds;pad_gs=200000;autogo=1	https://genomevolution.org/coge/FastaView.pl?fid=574869299,81519785,81535403,81619713,81619754	https://genomevolution.org/coge/FeatList.pl?fid=574869299,81519785,81535403,81619713,81619754	GRMZM2G064426_T01.v6a	GRMZM5G804893	GRMZM2G303465	GRMZM2G064426	GRMZM5G866699
5	https://genomevolution.org/coge/GEvo.pl?fid1=81646913;dsgid1=11265;fid2=574736521;dsgid2=24790;fid3=574833430;dsgid3=24790;fid4=574878421;dsgid4=24790;fid5=574879434;dsgid5=24790;num_seqs=5;pad_gs=20000	https://genomevolution.org/coge/GEvo.pl?fid1=81646913;dsgid1=11265;fid2=574736521;dsgid2=24790;fid3=574833430;dsgid3=24790;fid4=574878421;dsgid4=24790;fid5=574879434;dsgid5=24790;num_seqs=5;mask1=non-cds;mask2=non-cds;mask3=non-cds;mask4=non-cds;mask5=non-cds;pad_gs=200000;autogo=1	https://genomevolution.org/coge/FastaView.pl?fid=81646913,574736521,574833430,574878421,574879434	https://genomevolution.org/coge/FeatList.pl?fid=81646913,574736521,574833430,574878421,574879434	GRMZM2G178815	GRMZM2G124016_T01.v6a	GRMZM2G399495_T01.v6a	GRMZM2G178815_T01.v6a	GRMZM2G336557_T01.v6a
5	https://genomevolution.org/coge/GEvo.pl?fid1=574804614;dsgid1=24790;fid2=81586093;dsgid2=11265;fid3=81732761;dsgid3=11265;fid4=81769586;dsgid4=11265;fid5=81819232;dsgid5=11265;num_seqs=5;pad_gs=20000	https://genomevolution.org/coge/GEvo.pl?fid1=574804614;dsgid1=24790;fid2=81586093;dsgid2=11265;fid3=81732761;dsgid3=11265;fid4=81769586;dsgid4=11265;fid5=81819232;dsgid5=11265;num_seqs=5;mask1=non-cds;mask2=non-cds;mask3=non-cds;mask4=non-cds;mask5=non-cds;pad_gs=200000;autogo=1	https://genomevolution.org/coge/FastaView.pl?fid=574804614,81586093,81732761,81769586,81819232	https://genomevolution.org/coge/FeatList.pl?fid=574804614,81586093,81732761,81769586,81819232	GRMZM2G170034_T01.v6a	GRMZM2G153268	GRMZM2G134752	GRMZM2G024887	GRMZM2G170034
5	https://genomevolution.org/coge/GEvo.pl?fid1=81525809;dsgid1=11265;fid2=574748947;dsgid2=24790;fid3=574826599;dsgid3=24790;fid4=574866272;dsgid4=24790;fid5=574877202;dsgid5=24790;num_seqs=5;pad_gs=20000	https://genomevolution.org/coge/GEvo.pl?fid1=81525809;dsgid1=11265;fid2=574748947;dsgid2=24790;fid3=574826599;dsgid3=24790;fid4=574866272;dsgid4=24790;fid5=574877202;dsgid5=24790;num_seqs=5;mask1=non-cds;mask2=non-cds;mask3=non-cds;mask4=non-cds;mask5=non-cds;pad_gs=200000;autogo=1	https://genomevolution.org/coge/FastaView.pl?fid=81525809,574748947,574826599,574866272,574877202	https://genomevolution.org/coge/FeatList.pl?fid=81525809,574748947,574826599,574866272,574877202	GRMZM2G125037	GRMZM2G702036_T01.v6a	GRMZM2G125037_T01.v6a	GRMZM2G019612_T01.v6a	GRMZM2G162466_T02.v6a
5	https://genomevolution.org/coge/GEvo.pl?fid1=81549979;dsgid1=11265;fid2=574728141;dsgid2=24790;fid3=574819027;dsgid3=24790;fid4=574874523;dsgid4=24790;fid5=574881275;dsgid5=24790;num_seqs=5;pad_gs=20000	https://genomevolution.org/coge/GEvo.pl?fid1=81549979;dsgid1=11265;fid2=574728141;dsgid2=24790;fid3=574819027;dsgid3=24790;fid4=574874523;dsgid4=24790;fid5=574881275;dsgid5=24790;num_seqs=5;mask1=non-cds;mask2=non-cds;mask3=non-cds;mask4=non-cds;mask5=non-cds;pad_gs=200000;autogo=1	https://genomevolution.org/coge/FastaView.pl?fid=81549979,574728141,574819027,574874523,574881275	https://genomevolution.org/coge/FeatList.pl?fid=81549979,574728141,574819027,574874523,574881275	GRMZM2G023436	GRMZM2G023436_T02.v6a	GRMZM2G020661_T01.v6a	GRMZM2G124758_T01.v6a	GRMZM2G420935_T01.v6a
5	https://genomevolution.org/coge/GEvo.pl?fid1=81696185;dsgid1=11265;fid2=574654118;dsgid2=24790;fid3=574727746;dsgid3=24790;fid4=574750118;dsgid4=24790;fid5=574909697;dsgid5=24790;num_seqs=5;pad_gs=20000	https://genomevolution.org/coge/GEvo.pl?fid1=81696185;dsgid1=11265;fid2=574654118;dsgid2=24790;fid3=574727746;dsgid3=24790;fid4=574750118;dsgid4=24790;fid5=574909697;dsgid5=24790;num_seqs=5;mask1=non-cds;mask2=non-cds;mask3=non-cds;mask4=non-cds;mask5=non-cds;pad_gs=200000;autogo=1	https://genomevolution.org/coge/FastaView.pl?fid=81696185,574654118,574727746,574750118,574909697	https://genomevolution.org/coge/FeatList.pl?fid=81696185,574654118,574727746,574750118,574909697	GRMZM2G314378	GRMZM2G314378_T01.v6a	GRMZM2G019187_T01.v6a	GRMZM5G833366_T01.v6a	GRMZM5G875046_T01.v6a
5	https://genomevolution.org/coge/GEvo.pl?fid1=81571294;dsgid1=11265;fid2=574764617;dsgid2=24790;fid3=574809922;dsgid3=24790;fid4=574827506;dsgid4=24790;fid5=574893805;dsgid5=24790;num_seqs=5;pad_gs=20000	https://genomevolution.org/coge/GEvo.pl?fid1=81571294;dsgid1=11265;fid2=574764617;dsgid2=24790;fid3=574809922;dsgid3=24790;fid4=574827506;dsgid4=24790;fid5=574893805;dsgid5=24790;num_seqs=5;mask1=non-cds;mask2=non-cds;mask3=non-cds;mask4=non-cds;mask5=non-cds;pad_gs=200000;autogo=1	https://genomevolution.org/coge/FastaView.pl?fid=81571294,574764617,574809922,574827506,574893805	https://genomevolution.org/coge/FeatList.pl?fid=81571294,574764617,574809922,574827506,574893805	GRMZM2G056166	GRMZM2G090935_T01.v6a	GRMZM2G452633_T01.v6a	GRMZM2G137479_T01.v6a	GRMZM2G056166_T01.v6a
5	https://genomevolution.org/coge/GEvo.pl?fid1=81670317;dsgid1=11265;fid2=574652978;dsgid2=24790;fid3=574707592;dsgid3=24790;fid4=574792441;dsgid4=24790;fid5=574856607;dsgid5=24790;num_seqs=5;pad_gs=20000	https://genomevolution.org/coge/GEvo.pl?fid1=81670317;dsgid1=11265;fid2=574652978;dsgid2=24790;fid3=574707592;dsgid3=24790;fid4=574792441;dsgid4=24790;fid5=574856607;dsgid5=24790;num_seqs=5;mask1=non-cds;mask2=non-cds;mask3=non-cds;mask4=non-cds;mask5=non-cds;pad_gs=200000;autogo=1	https://genomevolution.org/coge/FastaView.pl?fid=81670317,574652978,574707592,574792441,574856607	https://genomevolution.org/coge/FeatList.pl?fid=81670317,574652978,574707592,574792441,574856607	GRMZM2G176774	GRMZM2G176774_T01.v6a	GRMZM2G149841_T01.v6a	GRMZM2G054350_T01.v6a	GRMZM2G399158_T01.v6a
5	https://genomevolution.org/coge/GEvo.pl?fid1=574636373;dsgid1=24790;fid2=81556396;dsgid2=11265;fid3=81594922;dsgid3=11265;fid4=81675910;dsgid4=11265;fid5=81721254;dsgid5=11265;num_seqs=5;pad_gs=20000	https://genomevolution.org/coge/GEvo.pl?fid1=574636373;dsgid1=24790;fid2=81556396;dsgid2=11265;fid3=81594922;dsgid3=11265;fid4=81675910;dsgid4=11265;fid5=81721254;dsgid5=11265;num_seqs=5;mask1=non-cds;mask2=non-cds;mask3=non-cds;mask4=non-cds;mask5=non-cds;pad_gs=200000;autogo=1	https://genomevolution.org/coge/FastaView.pl?fid=574636373,81556396,81594922,81675910,81721254	https://genomevolution.org/coge/FeatList.pl?fid=574636373,81556396,81594922,81675910,81721254	GRMZM2G043353_T01.v6a	GRMZM2G163242	GRMZM2G133282	GRMZM2G043353	GRMZM2G173903
4	https://genomevolution.org/coge/GEvo.pl?fid1=574631171;dsgid1=24790;fid2=81557023;dsgid2=11265;fid3=81577675;dsgid3=11265;fid4=81670718;dsgid4=11265;num_seqs=4;pad_gs=20000	https://genomevolution.org/coge/GEvo.pl?fid1=574631171;dsgid1=24790;fid2=81557023;dsgid2=11265;fid3=81577675;dsgid3=11265;fid4=81670718;dsgid4=11265;num_seqs=4;mask1=non-cds;mask2=non-cds;mask3=non-cds;mask4=non-cds;pad_gs=200000;autogo=1	https://genomevolution.org/coge/FastaView.pl?fid=574631171,81557023,81577675,81670718	https://genomevolution.org/coge/FeatList.pl?fid=574631171,81557023,81577675,81670718	GRMZM2G001288_T01.v6a	GRMZM2G150683	GRMZM2G012140	GRMZM2G001288
4	https://genomevolution.org/coge/GEvo.pl?fid1=81547519;dsgid1=11265;fid2=574732959;dsgid2=24790;fid3=574823673;dsgid3=24790;fid4=574868914;dsgid4=24790;num_seqs=4;pad_gs=20000	https://genomevolution.org/coge/GEvo.pl?fid1=81547519;dsgid1=11265;fid2=574732959;dsgid2=24790;fid3=574823673;dsgid3=24790;fid4=574868914;dsgid4=24790;num_seqs=4;mask1=non-cds;mask2=non-cds;mask3=non-cds;mask4=non-cds;pad_gs=200000;autogo=1	https://genomevolution.org/coge/FastaView.pl?fid=81547519,574732959,574823673,574868914	https://genomevolution.org/coge/FeatList.pl?fid=81547519,574732959,574823673,574868914	GRMZM2G078926	GRMZM2G078926_T01.v6a	GRMZM2G079583_T01.v6a	GRMZM2G059497_T01.v6a
4	https://genomevolution.org/coge/GEvo.pl?fid1=574635932;dsgid1=24790;fid2=81555949;dsgid2=11265;fid3=81575413;dsgid3=11265;fid4=81654863;dsgid4=11265;num_seqs=4;pad_gs=20000	https://genomevolution.org/coge/GEvo.pl?fid1=574635932;dsgid1=24790;fid2=81555949;dsgid2=11265;fid3=81575413;dsgid3=11265;fid4=81654863;dsgid4=11265;num_seqs=4;mask1=non-cds;mask2=non-cds;mask3=non-cds;mask4=non-cds;pad_gs=200000;autogo=1	https://genomevolution.org/coge/FastaView.pl?fid=574635932,81555949,81575413,81654863	https://genomevolution.org/coge/FeatList.pl?fid=574635932,81555949,81575413,81654863	GRMZM2G040515_T02.v6a	GRMZM2G104443	GRMZM2G105523	GRMZM2G040515
4	https://genomevolution.org/coge/GEvo.pl?fid1=81572341;dsgid1=11265;fid2=574772446;dsgid2=24790;fid3=574804801;dsgid3=24790;fid4=574894834;dsgid4=24790;num_seqs=4;pad_gs=20000	https://genomevolution.org/coge/GEvo.pl?fid1=81572341;dsgid1=11265;fid2=574772446;dsgid2=24790;fid3=574804801;dsgid3=24790;fid4=574894834;dsgid4=24790;num_seqs=4;mask1=non-cds;mask2=non-cds;mask3=non-cds;mask4=non-cds;pad_gs=200000;autogo=1	https://genomevolution.org/coge/FastaView.pl?fid=81572341,574772446,574804801,574894834	https://genomevolution.org/coge/FeatList.pl?fid=81572341,574772446,574804801,574894834	GRMZM2G074037	GRMZM2G165817_T01.v6a	GRMZM2G171604_T01.v6a	GRMZM2G074037_T01.v6a
4	https://genomevolution.org/coge/GEvo.pl?fid1=574800417;dsgid1=24790;fid2=81601448;dsgid2=11265;fid3=81713382;dsgid3=11265;fid4=81817108;dsgid4=11265;num_seqs=4;pad_gs=20000	https://genomevolution.org/coge/GEvo.pl?fid1=574800417;dsgid1=24790;fid2=81601448;dsgid2=11265;fid3=81713382;dsgid3=11265;fid4=81817108;dsgid4=11265;num_seqs=4;mask1=non-cds;mask2=non-cds;mask3=non-cds;mask4=non-cds;pad_gs=200000;autogo=1	https://genomevolution.org/coge/FastaView.pl?fid=574800417,81601448,81713382,81817108	https://genomevolution.org/coge/FeatList.pl?fid=574800417,81601448,81713382,81817108	GRMZM2G139803_T01.v6a	GRMZM2G026656	GRMZM2G157458	GRMZM2G139803
4	https://genomevolution.org/coge/GEvo.pl?fid1=574715850;dsgid1=24790;fid2=81560722;dsgid2=11265;fid3=81608826;dsgid3=11265;fid4=81683542;dsgid4=11265;num_seqs=4;pad_gs=20000	https://genomevolution.org/coge/GEvo.pl?fid1=574715850;dsgid1=24790;fid2=81560722;dsgid2=11265;fid3=81608826;dsgid3=11265;fid4=81683542;dsgid4=11265;num_seqs=4;mask1=non-cds;mask2=non-cds;mask3=non-cds;mask4=non-cds;pad_gs=200000;autogo=1	https://genomevolution.org/coge/FastaView.pl?fid=574715850,81560722,81608826,81683542	https://genomevolution.org/coge/FeatList.pl?fid=574715850,81560722,81608826,81683542	GRMZM2G436621_T01.v6a	GRMZM2G083894	GRMZM2G134334	GRMZM2G441903
4	https://genomevolution.org/coge/GEvo.pl?fid1=81536558;dsgid1=11265;fid2=574742007;dsgid2=24790;fid3=574825530;dsgid3=24790;fid4=574880270;dsgid4=24790;num_seqs=4;pad_gs=20000	https://genomevolution.org/coge/GEvo.pl?fid1=81536558;dsgid1=11265;fid2=574742007;dsgid2=24790;fid3=574825530;dsgid3=24790;fid4=574880270;dsgid4=24790;num_seqs=4;mask1=non-cds;mask2=non-cds;mask3=non-cds;mask4=non-cds;pad_gs=200000;autogo=1	https://genomevolution.org/coge/FastaView.pl?fid=81536558,574742007,574825530,574880270	https://genomevolution.org/coge/FeatList.pl?fid=81536558,574742007,574825530,574880270	GRMZM2G305900	GRMZM2G305900_T01.v6a	GRMZM2G108714_T01.v6a	GRMZM2G375159_T01.v6a
4	https://genomevolution.org/coge/GEvo.pl?fid1=81589591;dsgid1=11265;fid2=574685934;dsgid2=24790;fid3=574708737;dsgid3=24790;fid4=574777473;dsgid4=24790;num_seqs=4;pad_gs=20000	https://genomevolution.org/coge/GEvo.pl?fid1=81589591;dsgid1=11265;fid2=574685934;dsgid2=24790;fid3=574708737;dsgid3=24790;fid4=574777473;dsgid4=24790;num_seqs=4;mask1=non-cds;mask2=non-cds;mask3=non-cds;mask4=non-cds;pad_gs=200000;autogo=1	https://genomevolution.org/coge/FastaView.pl?fid=81589591,574685934,574708737,574777473	https://genomevolution.org/coge/FeatList.pl?fid=81589591,574685934,574708737,574777473	GRMZM2G162276	GRMZM5G805132_T01.v6a	GRMZM2G162276_T01.v6a	GRMZM2G406313_T01.v6a
4	https://genomevolution.org/coge/GEvo.pl?fid1=574820651;dsgid1=24790;fid2=81519011;dsgid2=11265;fid3=81571342;dsgid3=11265;fid4=81804451;dsgid4=11265;num_seqs=4;pad_gs=20000	https://genomevolution.org/coge/GEvo.pl?fid1=574820651;dsgid1=24790;fid2=81519011;dsgid2=11265;fid3=81571342;dsgid3=11265;fid4=81804451;dsgid4=11265;num_seqs=4;mask1=non-cds;mask2=non-cds;mask3=non-cds;mask4=non-cds;pad_gs=200000;autogo=1	https://genomevolution.org/coge/FastaView.pl?fid=574820651,81519011,81571342,81804451	https://genomevolution.org/coge/FeatList.pl?fid=574820651,81519011,81571342,81804451	GRMZM2G047860_T01.v6a	GRMZM2G047860	GRMZM5G862101	GRMZM2G130548
4	https://genomevolution.org/coge/GEvo.pl?fid1=81534575;dsgid1=11265;fid2=574723661;dsgid2=24790;fid3=574866015;dsgid3=24790;fid4=574876179;dsgid4=24790;num_seqs=4;pad_gs=20000	https://genomevolution.org/coge/GEvo.pl?fid1=81534575;dsgid1=11265;fid2=574723661;dsgid2=24790;fid3=574866015;dsgid3=24790;fid4=574876179;dsgid4=24790;num_seqs=4;mask1=non-cds;mask2=non-cds;mask3=non-cds;mask4=non-cds;pad_gs=200000;autogo=1	https://genomevolution.org/coge/FastaView.pl?fid=81534575,574723661,574866015,574876179	https://genomevolution.org/coge/FeatList.pl?fid=81534575,574723661,574866015,574876179	AC205574.3_FG006	AC205574.3_FGT006.v6a	GRMZM2G015037_T01.v6a	GRMZM2G148022_T02.v6a
4	https://genomevolution.org/coge/GEvo.pl?fid1=81696333;dsgid1=11265;fid2=574647610;dsgid2=24790;fid3=574658870;dsgid3=24790;fid4=574660363;dsgid4=24790;num_seqs=4;pad_gs=20000	https://genomevolution.org/coge/GEvo.pl?fid1=81696333;dsgid1=11265;fid2=574647610;dsgid2=24790;fid3=574658870;dsgid3=24790;fid4=574660363;dsgid4=24790;num_seqs=4;mask1=non-cds;mask2=non-cds;mask3=non-cds;mask4=non-cds;pad_gs=200000;autogo=1	https://genomevolution.org/coge/FastaView.pl?fid=81696333,574647610,574658870,574660363	https://genomevolution.org/coge/FeatList.pl?fid=81696333,574647610,574658870,574660363	GRMZM2G426147	GRMZM2G129058_T01.v6a	GRMZM2G391288_T01.v6a	GRMZM2G426147_T01.v6a
4	https://genomevolution.org/coge/GEvo.pl?fid1=574883031;dsgid1=24790;fid2=81526451;dsgid2=11265;fid3=81539774;dsgid3=11265;fid4=81619754;dsgid4=11265;num_seqs=4;pad_gs=20000	https://genomevolution.org/coge/GEvo.pl?fid1=574883031;dsgid1=24790;fid2=81526451;dsgid2=11265;fid3=81539774;dsgid3=11265;fid4=81619754;dsgid4=11265;num_seqs=4;mask1=non-cds;mask2=non-cds;mask3=non-cds;mask4=non-cds;pad_gs=200000;autogo=1	https://genomevolution.org/coge/FastaView.pl?fid=574883031,81526451,81539774,81619754	https://genomevolution.org/coge/FeatList.pl?fid=574883031,81526451,81539774,81619754	GRMZM2G540732_T01.v6a	GRMZM2G068504	GRMZM2G062218	GRMZM5G866699
4	https://genomevolution.org/coge/GEvo.pl?fid1=81579388;dsgid1=11265;fid2=574767996;dsgid2=24790;fid3=574827296;dsgid3=24790;fid4=574894643;dsgid4=24790;num_seqs=4;pad_gs=20000	https://genomevolution.org/coge/GEvo.pl?fid1=81579388;dsgid1=11265;fid2=574767996;dsgid2=24790;fid3=574827296;dsgid3=24790;fid4=574894643;dsgid4=24790;num_seqs=4;mask1=non-cds;mask2=non-cds;mask3=non-cds;mask4=non-cds;pad_gs=200000;autogo=1	https://genomevolution.org/coge/FastaView.pl?fid=81579388,574767996,574827296,574894643	https://genomevolution.org/coge/FeatList.pl?fid=81579388,574767996,574827296,574894643	GRMZM2G070315	GRMZM2G126765_T01.v6a	GRMZM2G134389_T01.v6a	GRMZM2G070315_T01.v6a
4	https://genomevolution.org/coge/GEvo.pl?fid1=574704211;dsgid1=24790;fid2=81593149;dsgid2=11265;fid3=81767261;dsgid3=11265;fid4=81796173;dsgid4=11265;num_seqs=4;pad_gs=20000	https://genomevolution.org/coge/GEvo.pl?fid1=574704211;dsgid1=24790;fid2=81593149;dsgid2=11265;fid3=81767261;dsgid3=11265;fid4=81796173;dsgid4=11265;num_seqs=4;mask1=non-cds;mask2=non-cds;mask3=non-cds;mask4=non-cds;pad_gs=200000;autogo=1	https://genomevolution.org/coge/FastaView.pl?fid=574704211,81593149,81767261,81796173	https://genomevolution.org/coge/FeatList.pl?fid=574704211,81593149,81767261,81796173	GRMZM2G123373_T01.v6a	GRMZM2G123373	GRMZM2G027173	GRMZM2G031952
4	https://genomevolution.org/coge/GEvo.pl?fid1=574647334;dsgid1=24790;fid2=81678364;dsgid2=11265;fid3=81682754;dsgid3=11265;fid4=81698136;dsgid4=11265;num_seqs=4;pad_gs=20000	https://genomevolution.org/coge/GEvo.pl?fid1=574647334;dsgid1=24790;fid2=81678364;dsgid2=11265;fid3=81682754;dsgid3=11265;fid4=81698136;dsgid4=11265;num_seqs=4;mask1=non-cds;mask2=non-cds;mask3=non-cds;mask4=non-cds;pad_gs=200000;autogo=1	https://genomevolution.org/coge/FastaView.pl?fid=574647334,81678364,81682754,81698136	https://genomevolution.org/coge/FeatList.pl?fid=574647334,81678364,81682754,81698136	GRMZM2G126481_T01.v6a	GRMZM5G832154	GRMZM2G384731	GRMZM2G126481
4	https://genomevolution.org/coge/GEvo.pl?fid1=574767321;dsgid1=24790;fid2=81582646;dsgid2=11265;fid3=81714443;dsgid3=11265;fid4=81800117;dsgid4=11265;num_seqs=4;pad_gs=20000	https://genomevolution.org/coge/GEvo.pl?fid1=574767321;dsgid1=24790;fid2=81582646;dsgid2=11265;fid3=81714443;dsgid3=11265;fid4=81800117;dsgid4=11265;num_seqs=4;mask1=non-cds;mask2=non-cds;mask3=non-cds;mask4=non-cds;pad_gs=200000;autogo=1	https://genomevolution.org/coge/FastaView.pl?fid=574767321,81582646,81714443,81800117	https://genomevolution.org/coge/FeatList.pl?fid=574767321,81582646,81714443,81800117	GRMZM2G121151_T01.v6a	GRMZM2G159402	GRMZM2G121151	GRMZM2G085945
4	https://genomevolution.org/coge/GEvo.pl?fid1=81796195;dsgid1=11265;fid2=574671891;dsgid2=24790;fid3=574763539;dsgid3=24790;fid4=574787776;dsgid4=24790;num_seqs=4;pad_gs=20000	https://genomevolution.org/coge/GEvo.pl?fid1=81796195;dsgid1=11265;fid2=574671891;dsgid2=24790;fid3=574763539;dsgid3=24790;fid4=574787776;dsgid4=24790;num_seqs=4;mask1=non-cds;mask2=non-cds;mask3=non-cds;mask4=non-cds;pad_gs=200000;autogo=1	https://genomevolution.org/coge/FastaView.pl?fid=81796195,574671891,574763539,574787776	https://genomevolution.org/coge/FeatList.pl?fid=81796195,574671891,574763539,574787776	GRMZM2G011006	GRMZM2G018027_T01.v6a	GRMZM2G076683_T01.v6a	GRMZM2G011006_T01.v6a
4	https://genomevolution.org/coge/GEvo.pl?fid1=81616266;dsgid1=11265;fid2=574700400;dsgid2=24790;fid3=574758456;dsgid3=24790;fid4=574850924;dsgid4=24790;num_seqs=4;pad_gs=20000	https://genomevolution.org/coge/GEvo.pl?fid1=81616266;dsgid1=11265;fid2=574700400;dsgid2=24790;fid3=574758456;dsgid3=24790;fid4=574850924;dsgid4=24790;num_seqs=4;mask1=non-cds;mask2=non-cds;mask3=non-cds;mask4=non-cds;pad_gs=200000;autogo=1	https://genomevolution.org/coge/FastaView.pl?fid=81616266,574700400,574758456,574850924	https://genomevolution.org/coge/FeatList.pl?fid=81616266,574700400,574758456,574850924	GRMZM2G080295	GRMZM2G080295_T01.v6a	GRMZM2G017606_T01.v6a	GRMZM2G135783_T01.v6a
4	https://genomevolution.org/coge/GEvo.pl?fid1=574895518;dsgid1=24790;fid2=81564970;dsgid2=11265;fid3=81580096;dsgid3=11265;fid4=81678486;dsgid4=11265;num_seqs=4;pad_gs=20000	https://genomevolution.org/coge/GEvo.pl?fid1=574895518;dsgid1=24790;fid2=81564970;dsgid2=11265;fid3=81580096;dsgid3=11265;fid4=81678486;dsgid4=11265;num_seqs=4;mask1=non-cds;mask2=non-cds;mask3=non-cds;mask4=non-cds;pad_gs=200000;autogo=1	https://genomevolution.org/coge/FastaView.pl?fid=574895518,81564970,81580096,81678486	https://genomevolution.org/coge/FeatList.pl?fid=574895518,81564970,81580096,81678486	GRMZM2G086614_T01.v6a	GRMZM2G311665	GRMZM2G086614	GRMZM2G003424
4	https://genomevolution.org/coge/GEvo.pl?fid1=81543607;dsgid1=11265;fid2=574739815;dsgid2=24790;fid3=574826628;dsgid3=24790;fid4=574869941;dsgid4=24790;num_seqs=4;pad_gs=20000	https://genomevolution.org/coge/GEvo.pl?fid1=81543607;dsgid1=11265;fid2=574739815;dsgid2=24790;fid3=574826628;dsgid3=24790;fid4=574869941;dsgid4=24790;num_seqs=4;mask1=non-cds;mask2=non-cds;mask3=non-cds;mask4=non-cds;pad_gs=200000;autogo=1	https://genomevolution.org/coge/FastaView.pl?fid=81543607,574739815,574826628,574869941	https://genomevolution.org/coge/FeatList.pl?fid=81543607,574739815,574826628,574869941	GRMZM2G154641	GRMZM2G154641_T01.v6a	GRMZM2G125976_T01.v6a	GRMZM2G074645_T01.v6a
4	https://genomevolution.org/coge/GEvo.pl?fid1=574846606;dsgid1=24790;fid2=81568528;dsgid2=11265;fid3=81702691;dsgid3=11265;fid4=81724291;dsgid4=11265;num_seqs=4;pad_gs=20000	https://genomevolution.org/coge/GEvo.pl?fid1=574846606;dsgid1=24790;fid2=81568528;dsgid2=11265;fid3=81702691;dsgid3=11265;fid4=81724291;dsgid4=11265;num_seqs=4;mask1=non-cds;mask2=non-cds;mask3=non-cds;mask4=non-cds;pad_gs=200000;autogo=1	https://genomevolution.org/coge/FastaView.pl?fid=574846606,81568528,81702691,81724291	https://genomevolution.org/coge/FeatList.pl?fid=574846606,81568528,81702691,81724291	GRMZM2G066219_T01.v6a	GRMZM2G066219	GRMZM2G386209	GRMZM2G065244
4	https://genomevolution.org/coge/GEvo.pl?fid1=574772470;dsgid1=24790;fid2=81579217;dsgid2=11265;fid3=81716836;dsgid3=11265;fid4=81799661;dsgid4=11265;num_seqs=4;pad_gs=20000	https://genomevolution.org/coge/GEvo.pl?fid1=574772470;dsgid1=24790;fid2=81579217;dsgid2=11265;fid3=81716836;dsgid3=11265;fid4=81799661;dsgid4=11265;num_seqs=4;mask1=non-cds;mask2=non-cds;mask3=non-cds;mask4=non-cds;pad_gs=200000;autogo=1	https://genomevolution.org/coge/FastaView.pl?fid=574772470,81579217,81716836,81799661	https://genomevolution.org/coge/FeatList.pl?fid=574772470,81579217,81716836,81799661	GRMZM2G165991_T01.v6a	GRMZM2G033915	GRMZM2G165991	GRMZM2G134552
4	https://genomevolution.org/coge/GEvo.pl?fid1=574692795;dsgid1=24790;fid2=81561724;dsgid2=11265;fid3=81603293;dsgid3=11265;fid4=81662165;dsgid4=11265;num_seqs=4;pad_gs=20000	https://genomevolution.org/coge/GEvo.pl?fid1=574692795;dsgid1=24790;fid2=81561724;dsgid2=11265;fid3=81603293;dsgid3=11265;fid4=81662165;dsgid4=11265;num_seqs=4;mask1=non-cds;mask2=non-cds;mask3=non-cds;mask4=non-cds;pad_gs=200000;autogo=1	https://genomevolution.org/coge/FastaView.pl?fid=574692795,81561724,81603293,81662165	https://genomevolution.org/coge/FeatList.pl?fid=574692795,81561724,81603293,81662165	GRMZM2G003331_T02.v6a	GRMZM2G131026	GRMZM2G003331	GRMZM2G124209
4	https://genomevolution.org/coge/GEvo.pl?fid1=574711445;dsgid1=24790;fid2=81566917;dsgid2=11265;fid3=81590833;dsgid3=11265;fid4=81681476;dsgid4=11265;num_seqs=4;pad_gs=20000	https://genomevolution.org/coge/GEvo.pl?fid1=574711445;dsgid1=24790;fid2=81566917;dsgid2=11265;fid3=81590833;dsgid3=11265;fid4=81681476;dsgid4=11265;num_seqs=4;mask1=non-cds;mask2=non-cds;mask3=non-cds;mask4=non-cds;pad_gs=200000;autogo=1	https://genomevolution.org/coge/FastaView.pl?fid=574711445,81566917,81590833,81681476	https://genomevolution.org/coge/FeatList.pl?fid=574711445,81566917,81590833,81681476	GRMZM2G323504_T01.v6a	GRMZM2G109609	GRMZM2G323504	GRMZM2G031065
4	https://genomevolution.org/coge/GEvo.pl?fid1=574868006;dsgid1=24790;fid2=81531218;dsgid2=11265;fid3=81536828;dsgid3=11265;fid4=81630553;dsgid4=11265;num_seqs=4;pad_gs=20000	https://genomevolution.org/coge/GEvo.pl?fid1=574868006;dsgid1=24790;fid2=81531218;dsgid2=11265;fid3=81536828;dsgid3=11265;fid4=81630553;dsgid4=11265;num_seqs=4;mask1=non-cds;mask2=non-cds;mask3=non-cds;mask4=non-cds;pad_gs=200000;autogo=1	https://genomevolution.org/coge/FastaView.pl?fid=574868006,81531218,81536828,81630553	https://genomevolution.org/coge/FeatList.pl?fid=574868006,81531218,81536828,81630553	GRMZM2G046098_T01.v6a	GRMZM2G073415	GRMZM2G149662	GRMZM2G046098
4	https://genomevolution.org/coge/GEvo.pl?fid1=81548068;dsgid1=11265;fid2=574739312;dsgid2=24790;fid3=574829755;dsgid3=24790;fid4=574867525;dsgid4=24790;num_seqs=4;pad_gs=20000	https://genomevolution.org/coge/GEvo.pl?fid1=81548068;dsgid1=11265;fid2=574739312;dsgid2=24790;fid3=574829755;dsgid3=24790;fid4=574867525;dsgid4=24790;num_seqs=4;mask1=non-cds;mask2=non-cds;mask3=non-cds;mask4=non-cds;pad_gs=200000;autogo=1	https://genomevolution.org/coge/FastaView.pl?fid=81548068,574739312,574829755,574867525	https://genomevolution.org/coge/FeatList.pl?fid=81548068,574739312,574829755,574867525	GRMZM2G148087	GRMZM2G148087_T01.v6a	GRMZM2G169966_T01.v6a	GRMZM2G036703_T01.v6a
4	https://genomevolution.org/coge/GEvo.pl?fid1=574886444;dsgid1=24790;fid2=81545977;dsgid2=11265;fid3=81630349;dsgid3=11265;fid4=81638104;dsgid4=11265;num_seqs=4;pad_gs=20000	https://genomevolution.org/coge/GEvo.pl?fid1=574886444;dsgid1=24790;fid2=81545977;dsgid2=11265;fid3=81630349;dsgid3=11265;fid4=81638104;dsgid4=11265;num_seqs=4;mask1=non-cds;mask2=non-cds;mask3=non-cds;mask4=non-cds;pad_gs=200000;autogo=1	https://genomevolution.org/coge/FastaView.pl?fid=574886444,81545977,81630349,81638104	https://genomevolution.org/coge/FeatList.pl?fid=574886444,81545977,81630349,81638104	GRMZM5G866947_T03.v6a	GRMZM2G165511	GRMZM2G132759	GRMZM5G866947
4	https://genomevolution.org/coge/GEvo.pl?fid1=574765807;dsgid1=24790;fid2=81572458;dsgid2=11265;fid3=81720466;dsgid3=11265;fid4=81784436;dsgid4=11265;num_seqs=4;pad_gs=20000	https://genomevolution.org/coge/GEvo.pl?fid1=574765807;dsgid1=24790;fid2=81572458;dsgid2=11265;fid3=81720466;dsgid3=11265;fid4=81784436;dsgid4=11265;num_seqs=4;mask1=non-cds;mask2=non-cds;mask3=non-cds;mask4=non-cds;pad_gs=200000;autogo=1	https://genomevolution.org/coge/FastaView.pl?fid=574765807,81572458,81720466,81784436	https://genomevolution.org/coge/FeatList.pl?fid=574765807,81572458,81720466,81784436	GRMZM2G105335_T01.v6a	GRMZM2G067743	GRMZM2G105335	GRMZM5G893117
4	https://genomevolution.org/coge/GEvo.pl?fid1=81550966;dsgid1=11265;fid2=574746586;dsgid2=24790;fid3=574833219;dsgid3=24790;fid4=574881540;dsgid4=24790;num_seqs=4;pad_gs=20000	https://genomevolution.org/coge/GEvo.pl?fid1=81550966;dsgid1=11265;fid2=574746586;dsgid2=24790;fid3=574833219;dsgid3=24790;fid4=574881540;dsgid4=24790;num_seqs=4;mask1=non-cds;mask2=non-cds;mask3=non-cds;mask4=non-cds;pad_gs=200000;autogo=1	https://genomevolution.org/coge/FastaView.pl?fid=81550966,574746586,574833219,574881540	https://genomevolution.org/coge/FeatList.pl?fid=81550966,574746586,574833219,574881540	GRMZM2G436856	GRMZM2G436856_T01.v6a	GRMZM2G389903_T01.v6a	GRMZM2G434425_T01.v6a
4	https://genomevolution.org/coge/GEvo.pl?fid1=574898054;dsgid1=24790;fid2=81523259;dsgid2=11265;fid3=81571465;dsgid3=11265;fid4=81786425;dsgid4=11265;num_seqs=4;pad_gs=20000	https://genomevolution.org/coge/GEvo.pl?fid1=574898054;dsgid1=24790;fid2=81523259;dsgid2=11265;fid3=81571465;dsgid3=11265;fid4=81786425;dsgid4=11265;num_seqs=4;mask1=non-cds;mask2=non-cds;mask3=non-cds;mask4=non-cds;pad_gs=200000;autogo=1	https://genomevolution.org/coge/FastaView.pl?fid=574898054,81523259,81571465,81786425	https://genomevolution.org/coge/FeatList.pl?fid=574898054,81523259,81571465,81786425	GRMZM2G124288_T01.v6a	GRMZM2G174619	GRMZM2G124288	GRMZM2G114371
4	https://genomevolution.org/coge/GEvo.pl?fid1=574698160;dsgid1=24790;fid2=81593551;dsgid2=11265;fid3=81762518;dsgid3=11265;fid4=81811436;dsgid4=11265;num_seqs=4;pad_gs=20000	https://genomevolution.org/coge/GEvo.pl?fid1=574698160;dsgid1=24790;fid2=81593551;dsgid2=11265;fid3=81762518;dsgid3=11265;fid4=81811436;dsgid4=11265;num_seqs=4;mask1=non-cds;mask2=non-cds;mask3=non-cds;mask4=non-cds;pad_gs=200000;autogo=1	https://genomevolution.org/coge/FastaView.pl?fid=574698160,81593551,81762518,81811436	https://genomevolution.org/coge/FeatList.pl?fid=574698160,81593551,81762518,81811436	GRMZM2G057006_T01.v6a	GRMZM2G057006	GRMZM2G072513	GRMZM2G113439
4	https://genomevolution.org/coge/GEvo.pl?fid1=81773094;dsgid1=11265;fid2=574670850;dsgid2=24790;fid3=574704199;dsgid3=24790;fid4=574804620;dsgid4=24790;num_seqs=4;pad_gs=20000	https://genomevolution.org/coge/GEvo.pl?fid1=81773094;dsgid1=11265;fid2=574670850;dsgid2=24790;fid3=574704199;dsgid3=24790;fid4=574804620;dsgid4=24790;num_seqs=4;mask1=non-cds;mask2=non-cds;mask3=non-cds;mask4=non-cds;pad_gs=200000;autogo=1	https://genomevolution.org/coge/FastaView.pl?fid=81773094,574670850,574704199,574804620	https://genomevolution.org/coge/FeatList.pl?fid=81773094,574670850,574704199,574804620	GRMZM2G001106	GRMZM2G001106_T01.v6a	GRMZM2G123202_T01.v6a	GRMZM2G170049_T01.v6a
4	https://genomevolution.org/coge/GEvo.pl?fid1=81569626;dsgid1=11265;fid2=574659958;dsgid2=24790;fid3=574858592;dsgid3=24790;fid4=574890149;dsgid4=24790;num_seqs=4;pad_gs=20000	https://genomevolution.org/coge/GEvo.pl?fid1=81569626;dsgid1=11265;fid2=574659958;dsgid2=24790;fid3=574858592;dsgid3=24790;fid4=574890149;dsgid4=24790;num_seqs=4;mask1=non-cds;mask2=non-cds;mask3=non-cds;mask4=non-cds;pad_gs=200000;autogo=1	https://genomevolution.org/coge/FastaView.pl?fid=81569626,574659958,574858592,574890149	https://genomevolution.org/coge/FeatList.pl?fid=81569626,574659958,574858592,574890149	GRMZM2G007475	GRMZM2G417082_T01.v6a	GRMZM2G516421_T01.v6a	GRMZM2G007475_T01.v6a
4	https://genomevolution.org/coge/GEvo.pl?fid1=574642969;dsgid1=24790;fid2=81570253;dsgid2=11265;fid3=81690962;dsgid3=11265;fid4=81699328;dsgid4=11265;num_seqs=4;pad_gs=20000	https://genomevolution.org/coge/GEvo.pl?fid1=574642969;dsgid1=24790;fid2=81570253;dsgid2=11265;fid3=81690962;dsgid3=11265;fid4=81699328;dsgid4=11265;num_seqs=4;mask1=non-cds;mask2=non-cds;mask3=non-cds;mask4=non-cds;pad_gs=200000;autogo=1	https://genomevolution.org/coge/FastaView.pl?fid=574642969,81570253,81690962,81699328	https://genomevolution.org/coge/FeatList.pl?fid=574642969,81570253,81690962,81699328	GRMZM2G089860_T01.v6a	GRMZM2G382537	GRMZM5G812553	GRMZM2G089860
4	https://genomevolution.org/coge/GEvo.pl?fid1=81787045;dsgid1=11265;fid2=574700022;dsgid2=24790;fid3=574777245;dsgid3=24790;fid4=574791874;dsgid4=24790;num_seqs=4;pad_gs=20000	https://genomevolution.org/coge/GEvo.pl?fid1=81787045;dsgid1=11265;fid2=574700022;dsgid2=24790;fid3=574777245;dsgid3=24790;fid4=574791874;dsgid4=24790;num_seqs=4;mask1=non-cds;mask2=non-cds;mask3=non-cds;mask4=non-cds;pad_gs=200000;autogo=1	https://genomevolution.org/coge/FastaView.pl?fid=81787045,574700022,574777245,574791874	https://genomevolution.org/coge/FeatList.pl?fid=81787045,574700022,574777245,574791874	GRMZM2G045675	GRMZM2G076841_T01.v6a	GRMZM2G394528_T02.v6a	GRMZM2G045675_T02.v6a
4	https://genomevolution.org/coge/GEvo.pl?fid1=81720767;dsgid1=11265;fid2=574708573;dsgid2=24790;fid3=574768115;dsgid3=24790;fid4=574848928;dsgid4=24790;num_seqs=4;pad_gs=20000	https://genomevolution.org/coge/GEvo.pl?fid1=81720767;dsgid1=11265;fid2=574708573;dsgid2=24790;fid3=574768115;dsgid3=24790;fid4=574848928;dsgid4=24790;num_seqs=4;mask1=non-cds;mask2=non-cds;mask3=non-cds;mask4=non-cds;pad_gs=200000;autogo=1	https://genomevolution.org/coge/FastaView.pl?fid=81720767,574708573,574768115,574848928	https://genomevolution.org/coge/FeatList.pl?fid=81720767,574708573,574768115,574848928	GRMZM2G129405	GRMZM2G159828_T01.v6a	GRMZM2G129405_T01.v6a	GRMZM2G103713_T01.v6a
4	https://genomevolution.org/coge/GEvo.pl?fid1=574848951;dsgid1=24790;fid2=81566881;dsgid2=11265;fid3=81607733;dsgid3=11265;fid4=81730569;dsgid4=11265;num_seqs=4;pad_gs=20000	https://genomevolution.org/coge/GEvo.pl?fid1=574848951;dsgid1=24790;fid2=81566881;dsgid2=11265;fid3=81607733;dsgid3=11265;fid4=81730569;dsgid4=11265;num_seqs=4;mask1=non-cds;mask2=non-cds;mask3=non-cds;mask4=non-cds;pad_gs=200000;autogo=1	https://genomevolution.org/coge/FastaView.pl?fid=574848951,81566881,81607733,81730569	https://genomevolution.org/coge/FeatList.pl?fid=574848951,81566881,81607733,81730569	GRMZM2G103902_T03.v6a	GRMZM2G103902	GRMZM2G041633	GRMZM2G129448
4	https://genomevolution.org/coge/GEvo.pl?fid1=574879914;dsgid1=24790;fid2=81520031;dsgid2=11265;fid3=81547186;dsgid3=11265;fid4=81651508;dsgid4=11265;num_seqs=4;pad_gs=20000	https://genomevolution.org/coge/GEvo.pl?fid1=574879914;dsgid1=24790;fid2=81520031;dsgid2=11265;fid3=81547186;dsgid3=11265;fid4=81651508;dsgid4=11265;num_seqs=4;mask1=non-cds;mask2=non-cds;mask3=non-cds;mask4=non-cds;pad_gs=200000;autogo=1	https://genomevolution.org/coge/FastaView.pl?fid=574879914,81520031,81547186,81651508	https://genomevolution.org/coge/FeatList.pl?fid=574879914,81520031,81547186,81651508	GRMZM2G359664_T01.v6a	GRMZM2G377615	GRMZM2G059052	GRMZM2G359664
4	https://genomevolution.org/coge/GEvo.pl?fid1=574657153;dsgid1=24790;fid2=81607089;dsgid2=11265;fid3=81688096;dsgid3=11265;fid4=81727238;dsgid4=11265;num_seqs=4;pad_gs=20000	https://genomevolution.org/coge/GEvo.pl?fid1=574657153;dsgid1=24790;fid2=81607089;dsgid2=11265;fid3=81688096;dsgid3=11265;fid4=81727238;dsgid4=11265;num_seqs=4;mask1=non-cds;mask2=non-cds;mask3=non-cds;mask4=non-cds;pad_gs=200000;autogo=1	https://genomevolution.org/coge/FastaView.pl?fid=574657153,81607089,81688096,81727238	https://genomevolution.org/coge/FeatList.pl?fid=574657153,81607089,81688096,81727238	GRMZM2G342655_T01.v6a	GRMZM2G161263	GRMZM2G342655	GRMZM2G167563
4	https://genomevolution.org/coge/GEvo.pl?fid1=81796891;dsgid1=11265;fid2=574696583;dsgid2=24790;fid3=574755883;dsgid3=24790;fid4=574809532;dsgid4=24790;num_seqs=4;pad_gs=20000	https://genomevolution.org/coge/GEvo.pl?fid1=81796891;dsgid1=11265;fid2=574696583;dsgid2=24790;fid3=574755883;dsgid3=24790;fid4=574809532;dsgid4=24790;num_seqs=4;mask1=non-cds;mask2=non-cds;mask3=non-cds;mask4=non-cds;pad_gs=200000;autogo=1	https://genomevolution.org/coge/FastaView.pl?fid=81796891,574696583,574755883,574809532	https://genomevolution.org/coge/FeatList.pl?fid=81796891,574696583,574755883,574809532	GRMZM2G434203	GRMZM2G042756_T02.v6a	GRMZM2G000520_T01.v6a	GRMZM2G434203_T01.v6a
4	https://genomevolution.org/coge/GEvo.pl?fid1=574871799;dsgid1=24790;fid2=81520751;dsgid2=11265;fid3=81539768;dsgid3=11265;fid4=81626968;dsgid4=11265;num_seqs=4;pad_gs=20000	https://genomevolution.org/coge/GEvo.pl?fid1=574871799;dsgid1=24790;fid2=81520751;dsgid2=11265;fid3=81539768;dsgid3=11265;fid4=81626968;dsgid4=11265;num_seqs=4;mask1=non-cds;mask2=non-cds;mask3=non-cds;mask4=non-cds;pad_gs=200000;autogo=1	https://genomevolution.org/coge/FastaView.pl?fid=574871799,81520751,81539768,81626968	https://genomevolution.org/coge/FeatList.pl?fid=574871799,81520751,81539768,81626968	GRMZM2G085408_T01.v6a	GRMZM2G025518	GRMZM2G031993	GRMZM2G085408
4	https://genomevolution.org/coge/GEvo.pl?fid1=81571777;dsgid1=11265;fid2=574644570;dsgid2=24790;fid3=574846019;dsgid3=24790;fid4=574890156;dsgid4=24790;num_seqs=4;pad_gs=20000	https://genomevolution.org/coge/GEvo.pl?fid1=81571777;dsgid1=11265;fid2=574644570;dsgid2=24790;fid3=574846019;dsgid3=24790;fid4=574890156;dsgid4=24790;num_seqs=4;mask1=non-cds;mask2=non-cds;mask3=non-cds;mask4=non-cds;pad_gs=200000;autogo=1	https://genomevolution.org/coge/FastaView.pl?fid=81571777,574644570,574846019,574890156	https://genomevolution.org/coge/FeatList.pl?fid=81571777,574644570,574846019,574890156	GRMZM2G007514	GRMZM2G104534_T01.v6a	GRMZM2G056750_T02.v6a	GRMZM2G007514_T01.v6a
4	https://genomevolution.org/coge/GEvo.pl?fid1=574838267;dsgid1=24790;fid2=81524480;dsgid2=11265;fid3=81534722;dsgid3=11265;fid4=81619060;dsgid4=11265;num_seqs=4;pad_gs=20000	https://genomevolution.org/coge/GEvo.pl?fid1=574838267;dsgid1=24790;fid2=81524480;dsgid2=11265;fid3=81534722;dsgid3=11265;fid4=81619060;dsgid4=11265;num_seqs=4;mask1=non-cds;mask2=non-cds;mask3=non-cds;mask4=non-cds;pad_gs=200000;autogo=1	https://genomevolution.org/coge/FastaView.pl?fid=574838267,81524480,81534722,81619060	https://genomevolution.org/coge/FeatList.pl?fid=574838267,81524480,81534722,81619060	GRMZM5G833124_T01.v6a	GRMZM5G833124	GRMZM2G081188	AC218035.3_FG004
4	https://genomevolution.org/coge/GEvo.pl?fid1=81634347;dsgid1=11265;fid2=574736358;dsgid2=24790;fid3=574865587;dsgid3=24790;fid4=574867293;dsgid4=24790;num_seqs=4;pad_gs=20000	https://genomevolution.org/coge/GEvo.pl?fid1=81634347;dsgid1=11265;fid2=574736358;dsgid2=24790;fid3=574865587;dsgid3=24790;fid4=574867293;dsgid4=24790;num_seqs=4;mask1=non-cds;mask2=non-cds;mask3=non-cds;mask4=non-cds;pad_gs=200000;autogo=1	https://genomevolution.org/coge/FastaView.pl?fid=81634347,574736358,574865587,574867293	https://genomevolution.org/coge/FeatList.pl?fid=81634347,574736358,574865587,574867293	GRMZM2G007848	GRMZM2G122335_T01.v6a	GRMZM2G007848_T01.v6a	GRMZM2G034052_T01.v6a
4	https://genomevolution.org/coge/GEvo.pl?fid1=81559654;dsgid1=11265;fid2=574633763;dsgid2=24790;fid3=574754306;dsgid3=24790;fid4=574848937;dsgid4=24790;num_seqs=4;pad_gs=20000	https://genomevolution.org/coge/GEvo.pl?fid1=81559654;dsgid1=11265;fid2=574633763;dsgid2=24790;fid3=574754306;dsgid3=24790;fid4=574848937;dsgid4=24790;num_seqs=4;mask1=non-cds;mask2=non-cds;mask3=non-cds;mask4=non-cds;pad_gs=200000;autogo=1	https://genomevolution.org/coge/FastaView.pl?fid=81559654,574633763,574754306,574848937	https://genomevolution.org/coge/FeatList.pl?fid=81559654,574633763,574754306,574848937	GRMZM2G103783	GRMZM2G022499_T01.v6a	AC202991.3_FGT004.v6a	GRMZM2G103783_T02.v6a
4	https://genomevolution.org/coge/GEvo.pl?fid1=574868882;dsgid1=24790;fid2=81518762;dsgid2=11265;fid3=81536798;dsgid3=11265;fid4=81637724;dsgid4=11265;num_seqs=4;pad_gs=20000	https://genomevolution.org/coge/GEvo.pl?fid1=574868882;dsgid1=24790;fid2=81518762;dsgid2=11265;fid3=81536798;dsgid3=11265;fid4=81637724;dsgid4=11265;num_seqs=4;mask1=non-cds;mask2=non-cds;mask3=non-cds;mask4=non-cds;pad_gs=200000;autogo=1	https://genomevolution.org/coge/FastaView.pl?fid=574868882,81518762,81536798,81637724	https://genomevolution.org/coge/FeatList.pl?fid=574868882,81518762,81536798,81637724	GRMZM2G058745_T01.v6a	GRMZM2G432801	GRMZM5G856653	GRMZM2G058745
4	https://genomevolution.org/coge/GEvo.pl?fid1=81573889;dsgid1=11265;fid2=574719369;dsgid2=24790;fid3=574907915;dsgid3=24790;fid4=574909536;dsgid4=24790;num_seqs=4;pad_gs=20000	https://genomevolution.org/coge/GEvo.pl?fid1=81573889;dsgid1=11265;fid2=574719369;dsgid2=24790;fid3=574907915;dsgid3=24790;fid4=574909536;dsgid4=24790;num_seqs=4;mask1=non-cds;mask2=non-cds;mask3=non-cds;mask4=non-cds;pad_gs=200000;autogo=1	https://genomevolution.org/coge/FastaView.pl?fid=81573889,574719369,574907915,574909536	https://genomevolution.org/coge/FeatList.pl?fid=81573889,574719369,574907915,574909536	GRMZM5G846362	GRMZM5G827637_T01.v6a	GRMZM5G846362_T01.v6a	GRMZM5G845230_T01.v6a
4	https://genomevolution.org/coge/GEvo.pl?fid1=81700665;dsgid1=11265;fid2=574664776;dsgid2=24790;fid3=574812155;dsgid3=24790;fid4=574849695;dsgid4=24790;num_seqs=4;pad_gs=20000	https://genomevolution.org/coge/GEvo.pl?fid1=81700665;dsgid1=11265;fid2=574664776;dsgid2=24790;fid3=574812155;dsgid3=24790;fid4=574849695;dsgid4=24790;num_seqs=4;mask1=non-cds;mask2=non-cds;mask3=non-cds;mask4=non-cds;pad_gs=200000;autogo=1	https://genomevolution.org/coge/FastaView.pl?fid=81700665,574664776,574812155,574849695	https://genomevolution.org/coge/FeatList.pl?fid=81700665,574664776,574812155,574849695	GRMZM5G809195	GRMZM5G809195_T01.v6a	GRMZM5G804204_T01.v6a	GRMZM2G115357_T02.v6a
4	https://genomevolution.org/coge/GEvo.pl?fid1=81805186;dsgid1=11265;fid2=574687223;dsgid2=24790;fid3=574688803;dsgid3=24790;fid4=574798109;dsgid4=24790;num_seqs=4;pad_gs=20000	https://genomevolution.org/coge/GEvo.pl?fid1=81805186;dsgid1=11265;fid2=574687223;dsgid2=24790;fid3=574688803;dsgid3=24790;fid4=574798109;dsgid4=24790;num_seqs=4;mask1=non-cds;mask2=non-cds;mask3=non-cds;mask4=non-cds;pad_gs=200000;autogo=1	https://genomevolution.org/coge/FastaView.pl?fid=81805186,574687223,574688803,574798109	https://genomevolution.org/coge/FeatList.pl?fid=81805186,574687223,574688803,574798109	GRMZM2G115420	GRMZM5G870959_T01.v6a	AC194735.3_FGT010.v6a	GRMZM2G115420_T01.v6a
4	https://genomevolution.org/coge/GEvo.pl?fid1=574798627;dsgid1=24790;fid2=81559783;dsgid2=11265;fid3=81673915;dsgid3=11265;fid4=81806120;dsgid4=11265;num_seqs=4;pad_gs=20000	https://genomevolution.org/coge/GEvo.pl?fid1=574798627;dsgid1=24790;fid2=81559783;dsgid2=11265;fid3=81673915;dsgid3=11265;fid4=81806120;dsgid4=11265;num_seqs=4;mask1=non-cds;mask2=non-cds;mask3=non-cds;mask4=non-cds;pad_gs=200000;autogo=1	https://genomevolution.org/coge/FastaView.pl?fid=574798627,81559783,81673915,81806120	https://genomevolution.org/coge/FeatList.pl?fid=574798627,81559783,81673915,81806120	GRMZM2G121176_T01.v6a	AC148167.6_FG001	GRMZM2G163912	GRMZM2G121176
4	https://genomevolution.org/coge/GEvo.pl?fid1=574830118;dsgid1=24790;fid2=81519278;dsgid2=11265;fid3=81540736;dsgid3=11265;fid4=81646178;dsgid4=11265;num_seqs=4;pad_gs=20000	https://genomevolution.org/coge/GEvo.pl?fid1=574830118;dsgid1=24790;fid2=81519278;dsgid2=11265;fid3=81540736;dsgid3=11265;fid4=81646178;dsgid4=11265;num_seqs=4;mask1=non-cds;mask2=non-cds;mask3=non-cds;mask4=non-cds;pad_gs=200000;autogo=1	https://genomevolution.org/coge/FastaView.pl?fid=574830118,81519278,81540736,81646178	https://genomevolution.org/coge/FeatList.pl?fid=574830118,81519278,81540736,81646178	GRMZM2G175676_T01.v6a	GRMZM2G175676	GRMZM2G111441	GRMZM2G111596
4	https://genomevolution.org/coge/GEvo.pl?fid1=81592540;dsgid1=11265;fid2=574662450;dsgid2=24790;fid3=574702969;dsgid3=24790;fid4=574843235;dsgid4=24790;num_seqs=4;pad_gs=20000	https://genomevolution.org/coge/GEvo.pl?fid1=81592540;dsgid1=11265;fid2=574662450;dsgid2=24790;fid3=574702969;dsgid3=24790;fid4=574843235;dsgid4=24790;num_seqs=4;mask1=non-cds;mask2=non-cds;mask3=non-cds;mask4=non-cds;pad_gs=200000;autogo=1	https://genomevolution.org/coge/FastaView.pl?fid=81592540,574662450,574702969,574843235	https://genomevolution.org/coge/FeatList.pl?fid=81592540,574662450,574702969,574843235	GRMZM2G107560	GRMZM2G472671_T01.v6a	GRMZM2G107560_T01.v6a	GRMZM2G013688_T01.v6a
4	https://genomevolution.org/coge/GEvo.pl?fid1=574630129;dsgid1=24790;fid2=81542533;dsgid2=11265;fid3=81659714;dsgid3=11265;fid4=81682843;dsgid4=11265;num_seqs=4;pad_gs=20000	https://genomevolution.org/coge/GEvo.pl?fid1=574630129;dsgid1=24790;fid2=81542533;dsgid2=11265;fid3=81659714;dsgid3=11265;fid4=81682843;dsgid4=11265;num_seqs=4;mask1=non-cds;mask2=non-cds;mask3=non-cds;mask4=non-cds;pad_gs=200000;autogo=1	https://genomevolution.org/coge/FastaView.pl?fid=574630129,81542533,81659714,81682843	https://genomevolution.org/coge/FeatList.pl?fid=574630129,81542533,81659714,81682843	AC212976.3_FGT003.v6a	GRMZM2G145382	GRMZM2G457357	AC212976.3_FG003
4	https://genomevolution.org/coge/GEvo.pl?fid1=574819315;dsgid1=24790;fid2=81531089;dsgid2=11265;fid3=81580945;dsgid3=11265;fid4=81816335;dsgid4=11265;num_seqs=4;pad_gs=20000	https://genomevolution.org/coge/GEvo.pl?fid1=574819315;dsgid1=24790;fid2=81531089;dsgid2=11265;fid3=81580945;dsgid3=11265;fid4=81816335;dsgid4=11265;num_seqs=4;mask1=non-cds;mask2=non-cds;mask3=non-cds;mask4=non-cds;pad_gs=200000;autogo=1	https://genomevolution.org/coge/FastaView.pl?fid=574819315,81531089,81580945,81816335	https://genomevolution.org/coge/FeatList.pl?fid=574819315,81531089,81580945,81816335	GRMZM2G024437_T01.v6a	GRMZM2G024437	GRMZM2G087806	GRMZM2G409934
4	https://genomevolution.org/coge/GEvo.pl?fid1=81543616;dsgid1=11265;fid2=574728882;dsgid2=24790;fid3=574838184;dsgid3=24790;fid4=574881465;dsgid4=24790;num_seqs=4;pad_gs=20000	https://genomevolution.org/coge/GEvo.pl?fid1=81543616;dsgid1=11265;fid2=574728882;dsgid2=24790;fid3=574838184;dsgid3=24790;fid4=574881465;dsgid4=24790;num_seqs=4;mask1=non-cds;mask2=non-cds;mask3=non-cds;mask4=non-cds;pad_gs=200000;autogo=1	https://genomevolution.org/coge/FastaView.pl?fid=81543616,574728882,574838184,574881465	https://genomevolution.org/coge/FeatList.pl?fid=81543616,574728882,574838184,574881465	GRMZM2G033515	GRMZM2G033515_T01.v6a	GRMZM5G829778_T01.v6a	GRMZM2G432128_T01.v6a
4	https://genomevolution.org/coge/GEvo.pl?fid1=574720630;dsgid1=24790;fid2=81596917;dsgid2=11265;fid3=81757233;dsgid3=11265;fid4=81806417;dsgid4=11265;num_seqs=4;pad_gs=20000	https://genomevolution.org/coge/GEvo.pl?fid1=574720630;dsgid1=24790;fid2=81596917;dsgid2=11265;fid3=81757233;dsgid3=11265;fid4=81806417;dsgid4=11265;num_seqs=4;mask1=non-cds;mask2=non-cds;mask3=non-cds;mask4=non-cds;pad_gs=200000;autogo=1	https://genomevolution.org/coge/FastaView.pl?fid=574720630,81596917,81757233,81806417	https://genomevolution.org/coge/FeatList.pl?fid=574720630,81596917,81757233,81806417	GRMZM5G867935_T01.v6a	GRMZM5G800014	GRMZM2G045844	GRMZM2G017991
4	https://genomevolution.org/coge/GEvo.pl?fid1=81747007;dsgid1=11265;fid2=574670850;dsgid2=24790;fid3=574779631;dsgid3=24790;fid4=574804620;dsgid4=24790;num_seqs=4;pad_gs=20000	https://genomevolution.org/coge/GEvo.pl?fid1=81747007;dsgid1=11265;fid2=574670850;dsgid2=24790;fid3=574779631;dsgid3=24790;fid4=574804620;dsgid4=24790;num_seqs=4;mask1=non-cds;mask2=non-cds;mask3=non-cds;mask4=non-cds;pad_gs=200000;autogo=1	https://genomevolution.org/coge/FastaView.pl?fid=81747007,574670850,574779631,574804620	https://genomevolution.org/coge/FeatList.pl?fid=81747007,574670850,574779631,574804620	GRMZM2G496770	GRMZM2G001106_T01.v6a	GRMZM2G496770_T01.v6a	GRMZM2G170049_T01.v6a
4	https://genomevolution.org/coge/GEvo.pl?fid1=574806868;dsgid1=24790;fid2=81673036;dsgid2=11265;fid3=81681056;dsgid3=11265;fid4=81806441;dsgid4=11265;num_seqs=4;pad_gs=20000	https://genomevolution.org/coge/GEvo.pl?fid1=574806868;dsgid1=24790;fid2=81673036;dsgid2=11265;fid3=81681056;dsgid3=11265;fid4=81806441;dsgid4=11265;num_seqs=4;mask1=non-cds;mask2=non-cds;mask3=non-cds;mask4=non-cds;pad_gs=200000;autogo=1	https://genomevolution.org/coge/FastaView.pl?fid=574806868,81673036,81681056,81806441	https://genomevolution.org/coge/FeatList.pl?fid=574806868,81673036,81681056,81806441	GRMZM2G347174_T02.v6a	GRMZM2G060742	GRMZM2G028521	GRMZM2G347174
4	https://genomevolution.org/coge/GEvo.pl?fid1=81569107;dsgid1=11265;fid2=574636344;dsgid2=24790;fid3=574701979;dsgid3=24790;fid4=574850448;dsgid4=24790;num_seqs=4;pad_gs=20000	https://genomevolution.org/coge/GEvo.pl?fid1=81569107;dsgid1=11265;fid2=574636344;dsgid2=24790;fid3=574701979;dsgid3=24790;fid4=574850448;dsgid4=24790;num_seqs=4;mask1=non-cds;mask2=non-cds;mask3=non-cds;mask4=non-cds;pad_gs=200000;autogo=1	https://genomevolution.org/coge/FastaView.pl?fid=81569107,574636344,574701979,574850448	https://genomevolution.org/coge/FeatList.pl?fid=81569107,574636344,574701979,574850448	GRMZM2G128121	GRMZM2G043198_T01.v6a	GRMZM2G097226_T01.v6a	GRMZM2G128121_T01.v6a
4	https://genomevolution.org/coge/GEvo.pl?fid1=81657950;dsgid1=11265;fid2=574651320;dsgid2=24790;fid3=574704547;dsgid3=24790;fid4=574854766;dsgid4=24790;num_seqs=4;pad_gs=20000	https://genomevolution.org/coge/GEvo.pl?fid1=81657950;dsgid1=11265;fid2=574651320;dsgid2=24790;fid3=574704547;dsgid3=24790;fid4=574854766;dsgid4=24790;num_seqs=4;mask1=non-cds;mask2=non-cds;mask3=non-cds;mask4=non-cds;pad_gs=200000;autogo=1	https://genomevolution.org/coge/FastaView.pl?fid=81657950,574651320,574704547,574854766	https://genomevolution.org/coge/FeatList.pl?fid=81657950,574651320,574704547,574854766	GRMZM2G160917	GRMZM2G160917_T02.v6a	GRMZM2G126018_T01.v6a	GRMZM2G307588_T01.v6a
4	https://genomevolution.org/coge/GEvo.pl?fid1=81672704;dsgid1=11265;fid2=574635792;dsgid2=24790;fid3=574651816;dsgid3=24790;fid4=574899393;dsgid4=24790;num_seqs=4;pad_gs=20000	https://genomevolution.org/coge/GEvo.pl?fid1=81672704;dsgid1=11265;fid2=574635792;dsgid2=24790;fid3=574651816;dsgid3=24790;fid4=574899393;dsgid4=24790;num_seqs=4;mask1=non-cds;mask2=non-cds;mask3=non-cds;mask4=non-cds;pad_gs=200000;autogo=1	https://genomevolution.org/coge/FastaView.pl?fid=81672704,574635792,574651816,574899393	https://genomevolution.org/coge/FeatList.pl?fid=81672704,574635792,574651816,574899393	GRMZM2G039577	GRMZM2G039577_T01.v6a	GRMZM2G165926_T01.v6a	GRMZM2G147671_T01.v6a
4	https://genomevolution.org/coge/GEvo.pl?fid1=81768207;dsgid1=11265;fid2=574680025;dsgid2=24790;fid3=574680139;dsgid3=24790;fid4=574702445;dsgid4=24790;num_seqs=4;pad_gs=20000	https://genomevolution.org/coge/GEvo.pl?fid1=81768207;dsgid1=11265;fid2=574680025;dsgid2=24790;fid3=574680139;dsgid3=24790;fid4=574702445;dsgid4=24790;num_seqs=4;mask1=non-cds;mask2=non-cds;mask3=non-cds;mask4=non-cds;pad_gs=200000;autogo=1	https://genomevolution.org/coge/FastaView.pl?fid=81768207,574680025,574680139,574702445	https://genomevolution.org/coge/FeatList.pl?fid=81768207,574680025,574680139,574702445	GRMZM2G156145	GRMZM2G156145_T01.v6a	GRMZM2G159002_T01.v6a	GRMZM2G102000_T01.v6a
4	https://genomevolution.org/coge/GEvo.pl?fid1=574803310;dsgid1=24790;fid2=81659266;dsgid2=11265;fid3=81692775;dsgid3=11265;fid4=81780874;dsgid4=11265;num_seqs=4;pad_gs=20000	https://genomevolution.org/coge/GEvo.pl?fid1=574803310;dsgid1=24790;fid2=81659266;dsgid2=11265;fid3=81692775;dsgid3=11265;fid4=81780874;dsgid4=11265;num_seqs=4;mask1=non-cds;mask2=non-cds;mask3=non-cds;mask4=non-cds;pad_gs=200000;autogo=1	https://genomevolution.org/coge/FastaView.pl?fid=574803310,81659266,81692775,81780874	https://genomevolution.org/coge/FeatList.pl?fid=574803310,81659266,81692775,81780874	GRMZM2G165488_T01.v6a	GRMZM5G829103	GRMZM2G008250	GRMZM2G165488
4	https://genomevolution.org/coge/GEvo.pl?fid1=574774607;dsgid1=24790;fid2=81572173;dsgid2=11265;fid3=81727876;dsgid3=11265;fid4=81808745;dsgid4=11265;num_seqs=4;pad_gs=20000	https://genomevolution.org/coge/GEvo.pl?fid1=574774607;dsgid1=24790;fid2=81572173;dsgid2=11265;fid3=81727876;dsgid3=11265;fid4=81808745;dsgid4=11265;num_seqs=4;mask1=non-cds;mask2=non-cds;mask3=non-cds;mask4=non-cds;pad_gs=200000;autogo=1	https://genomevolution.org/coge/FastaView.pl?fid=574774607,81572173,81727876,81808745	https://genomevolution.org/coge/FeatList.pl?fid=574774607,81572173,81727876,81808745	GRMZM2G180967_T01.v6a	GRMZM2G097995	GRMZM2G180967	GRMZM2G497531
4	https://genomevolution.org/coge/GEvo.pl?fid1=574762175;dsgid1=24790;fid2=81600971;dsgid2=11265;fid3=81724844;dsgid3=11265;fid4=81763479;dsgid4=11265;num_seqs=4;pad_gs=20000	https://genomevolution.org/coge/GEvo.pl?fid1=574762175;dsgid1=24790;fid2=81600971;dsgid2=11265;fid3=81724844;dsgid3=11265;fid4=81763479;dsgid4=11265;num_seqs=4;mask1=non-cds;mask2=non-cds;mask3=non-cds;mask4=non-cds;pad_gs=200000;autogo=1	https://genomevolution.org/coge/FastaView.pl?fid=574762175,81600971,81724844,81763479	https://genomevolution.org/coge/FeatList.pl?fid=574762175,81600971,81724844,81763479	GRMZM2G062009_T01.v6a	GRMZM2G081930	GRMZM2G062009	GRMZM2G043813
4	https://genomevolution.org/coge/GEvo.pl?fid1=574887482;dsgid1=24790;fid2=81581140;dsgid2=11265;fid3=81653351;dsgid3=11265;fid4=81654793;dsgid4=11265;num_seqs=4;pad_gs=20000	https://genomevolution.org/coge/GEvo.pl?fid1=574887482;dsgid1=24790;fid2=81581140;dsgid2=11265;fid3=81653351;dsgid3=11265;fid4=81654793;dsgid4=11265;num_seqs=4;mask1=non-cds;mask2=non-cds;mask3=non-cds;mask4=non-cds;pad_gs=200000;autogo=1	https://genomevolution.org/coge/FastaView.pl?fid=574887482,81581140,81653351,81654793	https://genomevolution.org/coge/FeatList.pl?fid=574887482,81581140,81653351,81654793	AC149829.2_FGT006.v6a	AC149829.2_FG006	GRMZM2G035243	GRMZM2G019171
4	https://genomevolution.org/coge/GEvo.pl?fid1=574875855;dsgid1=24790;fid2=81520226;dsgid2=11265;fid3=81538244;dsgid3=11265;fid4=81621945;dsgid4=11265;num_seqs=4;pad_gs=20000	https://genomevolution.org/coge/GEvo.pl?fid1=574875855;dsgid1=24790;fid2=81520226;dsgid2=11265;fid3=81538244;dsgid3=11265;fid4=81621945;dsgid4=11265;num_seqs=4;mask1=non-cds;mask2=non-cds;mask3=non-cds;mask4=non-cds;pad_gs=200000;autogo=1	https://genomevolution.org/coge/FastaView.pl?fid=574875855,81520226,81538244,81621945	https://genomevolution.org/coge/FeatList.pl?fid=574875855,81520226,81538244,81621945	GRMZM2G143640_T01.v6a	GRMZM2G091201	GRMZM2G027914	GRMZM2G143640
4	https://genomevolution.org/coge/GEvo.pl?fid1=574691609;dsgid1=24790;fid2=81565021;dsgid2=11265;fid3=81614791;dsgid3=11265;fid4=81676840;dsgid4=11265;num_seqs=4;pad_gs=20000	https://genomevolution.org/coge/GEvo.pl?fid1=574691609;dsgid1=24790;fid2=81565021;dsgid2=11265;fid3=81614791;dsgid3=11265;fid4=81676840;dsgid4=11265;num_seqs=4;mask1=non-cds;mask2=non-cds;mask3=non-cds;mask4=non-cds;pad_gs=200000;autogo=1	https://genomevolution.org/coge/FastaView.pl?fid=574691609,81565021,81614791,81676840	https://genomevolution.org/coge/FeatList.pl?fid=574691609,81565021,81614791,81676840	GRMZM2G002104_T01.v6a	GRMZM2G139522	GRMZM2G002104	GRMZM2G386460
4	https://genomevolution.org/coge/GEvo.pl?fid1=81666995;dsgid1=11265;fid2=574634258;dsgid2=24790;fid3=574643690;dsgid3=24790;fid4=574898250;dsgid4=24790;num_seqs=4;pad_gs=20000	https://genomevolution.org/coge/GEvo.pl?fid1=81666995;dsgid1=11265;fid2=574634258;dsgid2=24790;fid3=574643690;dsgid3=24790;fid4=574898250;dsgid4=24790;num_seqs=4;mask1=non-cds;mask2=non-cds;mask3=non-cds;mask4=non-cds;pad_gs=200000;autogo=1	https://genomevolution.org/coge/FastaView.pl?fid=81666995,574634258,574643690,574898250	https://genomevolution.org/coge/FeatList.pl?fid=81666995,574634258,574643690,574898250	GRMZM2G095968	GRMZM2G026147_T01.v6a	GRMZM2G095968_T01.v6a	GRMZM2G127072_T01.v6a
4	https://genomevolution.org/coge/GEvo.pl?fid1=81575956;dsgid1=11265;fid2=574692994;dsgid2=24790;fid3=574843466;dsgid3=24790;fid4=574893086;dsgid4=24790;num_seqs=4;pad_gs=20000	https://genomevolution.org/coge/GEvo.pl?fid1=81575956;dsgid1=11265;fid2=574692994;dsgid2=24790;fid3=574843466;dsgid3=24790;fid4=574893086;dsgid4=24790;num_seqs=4;mask1=non-cds;mask2=non-cds;mask3=non-cds;mask4=non-cds;pad_gs=200000;autogo=1	https://genomevolution.org/coge/FastaView.pl?fid=81575956,574692994,574843466,574893086	https://genomevolution.org/coge/FeatList.pl?fid=81575956,574692994,574843466,574893086	GRMZM2G045467	GRMZM2G005103_T01.v6a	GRMZM2G017894_T01.v6a	GRMZM2G045467_T01.v6a
4	https://genomevolution.org/coge/GEvo.pl?fid1=574635255;dsgid1=24790;fid2=81570742;dsgid2=11265;fid3=81659242;dsgid3=11265;fid4=81692254;dsgid4=11265;num_seqs=4;pad_gs=20000	https://genomevolution.org/coge/GEvo.pl?fid1=574635255;dsgid1=24790;fid2=81570742;dsgid2=11265;fid3=81659242;dsgid3=11265;fid4=81692254;dsgid4=11265;num_seqs=4;mask1=non-cds;mask2=non-cds;mask3=non-cds;mask4=non-cds;pad_gs=200000;autogo=1	https://genomevolution.org/coge/FastaView.pl?fid=574635255,81570742,81659242,81692254	https://genomevolution.org/coge/FeatList.pl?fid=574635255,81570742,81659242,81692254	GRMZM2G034302_T01.v6a	GRMZM2G087901	GRMZM2G034302	GRMZM2G083248
4	https://genomevolution.org/coge/GEvo.pl?fid1=574763494;dsgid1=24790;fid2=81597018;dsgid2=11265;fid3=81752942;dsgid3=11265;fid4=81775372;dsgid4=11265;num_seqs=4;pad_gs=20000	https://genomevolution.org/coge/GEvo.pl?fid1=574763494;dsgid1=24790;fid2=81597018;dsgid2=11265;fid3=81752942;dsgid3=11265;fid4=81775372;dsgid4=11265;num_seqs=4;mask1=non-cds;mask2=non-cds;mask3=non-cds;mask4=non-cds;pad_gs=200000;autogo=1	https://genomevolution.org/coge/FastaView.pl?fid=574763494,81597018,81752942,81775372	https://genomevolution.org/coge/FeatList.pl?fid=574763494,81597018,81752942,81775372	GRMZM2G075942_T02.v6a	GRMZM2G101867	GRMZM2G075942	GRMZM2G043150
4	https://genomevolution.org/coge/GEvo.pl?fid1=574768455;dsgid1=24790;fid2=81591712;dsgid2=11265;fid3=81731193;dsgid3=11265;fid4=81795172;dsgid4=11265;num_seqs=4;pad_gs=20000	https://genomevolution.org/coge/GEvo.pl?fid1=574768455;dsgid1=24790;fid2=81591712;dsgid2=11265;fid3=81731193;dsgid3=11265;fid4=81795172;dsgid4=11265;num_seqs=4;mask1=non-cds;mask2=non-cds;mask3=non-cds;mask4=non-cds;pad_gs=200000;autogo=1	https://genomevolution.org/coge/FastaView.pl?fid=574768455,81591712,81731193,81795172	https://genomevolution.org/coge/FeatList.pl?fid=574768455,81591712,81731193,81795172	GRMZM2G133568_T01.v6a	GRMZM2G033093	GRMZM2G133568	GRMZM2G492156
4	https://genomevolution.org/coge/GEvo.pl?fid1=81793420;dsgid1=11265;fid2=574694983;dsgid2=24790;fid3=574768073;dsgid3=24790;fid4=574791793;dsgid4=24790;num_seqs=4;pad_gs=20000	https://genomevolution.org/coge/GEvo.pl?fid1=81793420;dsgid1=11265;fid2=574694983;dsgid2=24790;fid3=574768073;dsgid3=24790;fid4=574791793;dsgid4=24790;num_seqs=4;mask1=non-cds;mask2=non-cds;mask3=non-cds;mask4=non-cds;pad_gs=200000;autogo=1	https://genomevolution.org/coge/FastaView.pl?fid=81793420,574694983,574768073,574791793	https://genomevolution.org/coge/FeatList.pl?fid=81793420,574694983,574768073,574791793	GRMZM2G044359	GRMZM2G025880_T01.v6a	GRMZM2G127924_T01.v6a	GRMZM2G044359_T01.v6a
4	https://genomevolution.org/coge/GEvo.pl?fid1=81531080;dsgid1=11265;fid2=574819911;dsgid2=24790;fid3=574863234;dsgid3=24790;fid4=574869635;dsgid4=24790;num_seqs=4;pad_gs=20000	https://genomevolution.org/coge/GEvo.pl?fid1=81531080;dsgid1=11265;fid2=574819911;dsgid2=24790;fid3=574863234;dsgid3=24790;fid4=574869635;dsgid4=24790;num_seqs=4;mask1=non-cds;mask2=non-cds;mask3=non-cds;mask4=non-cds;pad_gs=200000;autogo=1	https://genomevolution.org/coge/FastaView.pl?fid=81531080,574819911,574863234,574869635	https://genomevolution.org/coge/FeatList.pl?fid=81531080,574819911,574863234,574869635	GRMZM2G035601	GRMZM2G035601_T01.v6a	AC197705.4_FGT006.v6a	GRMZM2G069215_T01.v6a
4	https://genomevolution.org/coge/GEvo.pl?fid1=81644214;dsgid1=11265;fid2=574740238;dsgid2=24790;fid3=574877097;dsgid3=24790;fid4=574886908;dsgid4=24790;num_seqs=4;pad_gs=20000	https://genomevolution.org/coge/GEvo.pl?fid1=81644214;dsgid1=11265;fid2=574740238;dsgid2=24790;fid3=574877097;dsgid3=24790;fid4=574886908;dsgid4=24790;num_seqs=4;mask1=non-cds;mask2=non-cds;mask3=non-cds;mask4=non-cds;pad_gs=200000;autogo=1	https://genomevolution.org/coge/FastaView.pl?fid=81644214,574740238,574877097,574886908	https://genomevolution.org/coge/FeatList.pl?fid=81644214,574740238,574877097,574886908	GRMZM5G883126	GRMZM2G159134_T02.v6a	GRMZM2G161009_T01.v6a	GRMZM5G883126_T01.v6a
4	https://genomevolution.org/coge/GEvo.pl?fid1=574670701;dsgid1=24790;fid2=81585388;dsgid2=11265;fid3=81766925;dsgid3=11265;fid4=81799801;dsgid4=11265;num_seqs=4;pad_gs=20000	https://genomevolution.org/coge/GEvo.pl?fid1=574670701;dsgid1=24790;fid2=81585388;dsgid2=11265;fid3=81766925;dsgid3=11265;fid4=81799801;dsgid4=11265;num_seqs=4;mask1=non-cds;mask2=non-cds;mask3=non-cds;mask4=non-cds;pad_gs=200000;autogo=1	https://genomevolution.org/coge/FastaView.pl?fid=574670701,81585388,81766925,81799801	https://genomevolution.org/coge/FeatList.pl?fid=574670701,81585388,81766925,81799801	AC233979.1_FGT006.v6a	GRMZM2G014009	AC233979.1_FG006	GRMZM2G057717
4	https://genomevolution.org/coge/GEvo.pl?fid1=81587524;dsgid1=11265;fid2=574670847;dsgid2=24790;fid3=574691320;dsgid3=24790;fid4=574808615;dsgid4=24790;num_seqs=4;pad_gs=20000	https://genomevolution.org/coge/GEvo.pl?fid1=81587524;dsgid1=11265;fid2=574670847;dsgid2=24790;fid3=574691320;dsgid3=24790;fid4=574808615;dsgid4=24790;num_seqs=4;mask1=non-cds;mask2=non-cds;mask3=non-cds;mask4=non-cds;pad_gs=200000;autogo=1	https://genomevolution.org/coge/FastaView.pl?fid=81587524,574670847,574691320,574808615	https://genomevolution.org/coge/FeatList.pl?fid=81587524,574670847,574691320,574808615	AC234521.1_FG004	GRMZM2G001035_T01.v6a	AC234521.1_FGT004.v6a	GRMZM2G409358_T01.v6a
4	https://genomevolution.org/coge/GEvo.pl?fid1=574697394;dsgid1=24790;fid2=81605109;dsgid2=11265;fid3=81757898;dsgid3=11265;fid4=81779576;dsgid4=11265;num_seqs=4;pad_gs=20000	https://genomevolution.org/coge/GEvo.pl?fid1=574697394;dsgid1=24790;fid2=81605109;dsgid2=11265;fid3=81757898;dsgid3=11265;fid4=81779576;dsgid4=11265;num_seqs=4;mask1=non-cds;mask2=non-cds;mask3=non-cds;mask4=non-cds;pad_gs=200000;autogo=1	https://genomevolution.org/coge/FastaView.pl?fid=574697394,81605109,81757898,81779576	https://genomevolution.org/coge/FeatList.pl?fid=574697394,81605109,81757898,81779576	GRMZM2G049568_T01.v6a	GRMZM2G049568	GRMZM2G036186	GRMZM2G072146
4	https://genomevolution.org/coge/GEvo.pl?fid1=81572263;dsgid1=11265;fid2=574658991;dsgid2=24790;fid3=574857134;dsgid3=24790;fid4=574905713;dsgid4=24790;num_seqs=4;pad_gs=20000	https://genomevolution.org/coge/GEvo.pl?fid1=81572263;dsgid1=11265;fid2=574658991;dsgid2=24790;fid3=574857134;dsgid3=24790;fid4=574905713;dsgid4=24790;num_seqs=4;mask1=non-cds;mask2=non-cds;mask3=non-cds;mask4=non-cds;pad_gs=200000;autogo=1	https://genomevolution.org/coge/FastaView.pl?fid=81572263,574658991,574857134,574905713	https://genomevolution.org/coge/FeatList.pl?fid=81572263,574658991,574857134,574905713	GRMZM2G473356	GRMZM2G394203_T01.v6a	GRMZM2G424205_T01.v6a	GRMZM2G473356_T01.v6a
4	https://genomevolution.org/coge/GEvo.pl?fid1=81521321;dsgid1=11265;fid2=574734934;dsgid2=24790;fid3=574838997;dsgid3=24790;fid4=574879923;dsgid4=24790;num_seqs=4;pad_gs=20000	https://genomevolution.org/coge/GEvo.pl?fid1=81521321;dsgid1=11265;fid2=574734934;dsgid2=24790;fid3=574838997;dsgid3=24790;fid4=574879923;dsgid4=24790;num_seqs=4;mask1=non-cds;mask2=non-cds;mask3=non-cds;mask4=non-cds;pad_gs=200000;autogo=1	https://genomevolution.org/coge/FastaView.pl?fid=81521321,574734934,574838997,574879923	https://genomevolution.org/coge/FeatList.pl?fid=81521321,574734934,574838997,574879923	GRMZM5G864847	GRMZM2G104176_T01.v6a	GRMZM5G864847_T01.v6a	GRMZM2G359924_T01.v6a
4	https://genomevolution.org/coge/GEvo.pl?fid1=81549811;dsgid1=11265;fid2=574674968;dsgid2=24790;fid3=574735878;dsgid3=24790;fid4=574880575;dsgid4=24790;num_seqs=4;pad_gs=20000	https://genomevolution.org/coge/GEvo.pl?fid1=81549811;dsgid1=11265;fid2=574674968;dsgid2=24790;fid3=574735878;dsgid3=24790;fid4=574880575;dsgid4=24790;num_seqs=4;mask1=non-cds;mask2=non-cds;mask3=non-cds;mask4=non-cds;pad_gs=200000;autogo=1	https://genomevolution.org/coge/FastaView.pl?fid=81549811,574674968,574735878,574880575	https://genomevolution.org/coge/FeatList.pl?fid=81549811,574674968,574735878,574880575	GRMZM2G115960	GRMZM2G062541_T01.v6a	GRMZM2G115960_T03.v6a	GRMZM2G387528_T02.v6a
4	https://genomevolution.org/coge/GEvo.pl?fid1=574847562;dsgid1=24790;fid2=81561625;dsgid2=11265;fid3=81617454;dsgid3=11265;fid4=81694859;dsgid4=11265;num_seqs=4;pad_gs=20000	https://genomevolution.org/coge/GEvo.pl?fid1=574847562;dsgid1=24790;fid2=81561625;dsgid2=11265;fid3=81617454;dsgid3=11265;fid4=81694859;dsgid4=11265;num_seqs=4;mask1=non-cds;mask2=non-cds;mask3=non-cds;mask4=non-cds;pad_gs=200000;autogo=1	https://genomevolution.org/coge/FastaView.pl?fid=574847562,81561625,81617454,81694859	https://genomevolution.org/coge/FeatList.pl?fid=574847562,81561625,81617454,81694859	GRMZM2G080270_T01.v6a	GRMZM2G080270	GRMZM2G337514	GRMZM2G016480
4	https://genomevolution.org/coge/GEvo.pl?fid1=574797998;dsgid1=24790;fid2=81588853;dsgid2=11265;fid3=81735107;dsgid3=11265;fid4=81783388;dsgid4=11265;num_seqs=4;pad_gs=20000	https://genomevolution.org/coge/GEvo.pl?fid1=574797998;dsgid1=24790;fid2=81588853;dsgid2=11265;fid3=81735107;dsgid3=11265;fid4=81783388;dsgid4=11265;num_seqs=4;mask1=non-cds;mask2=non-cds;mask3=non-cds;mask4=non-cds;pad_gs=200000;autogo=1	https://genomevolution.org/coge/FastaView.pl?fid=574797998,81588853,81735107,81783388	https://genomevolution.org/coge/FeatList.pl?fid=574797998,81588853,81735107,81783388	GRMZM2G114127_T01.v6a	GRMZM2G342509	GRMZM2G042181	GRMZM2G114127
4	https://genomevolution.org/coge/GEvo.pl?fid1=81628148;dsgid1=11265;fid2=574730874;dsgid2=24790;fid3=574833216;dsgid3=24790;fid4=574886405;dsgid4=24790;num_seqs=4;pad_gs=20000	https://genomevolution.org/coge/GEvo.pl?fid1=81628148;dsgid1=11265;fid2=574730874;dsgid2=24790;fid3=574833216;dsgid3=24790;fid4=574886405;dsgid4=24790;num_seqs=4;mask1=non-cds;mask2=non-cds;mask3=non-cds;mask4=non-cds;pad_gs=200000;autogo=1	https://genomevolution.org/coge/FastaView.pl?fid=81628148,574730874,574833216,574886405	https://genomevolution.org/coge/FeatList.pl?fid=81628148,574730874,574833216,574886405	GRMZM5G865151	GRMZM2G055000_T01.v6a	GRMZM2G389881_T01.v6a	GRMZM5G865151_T01.v6a
4	https://genomevolution.org/coge/GEvo.pl?fid1=574648937;dsgid1=24790;fid2=81539720;dsgid2=11265;fid3=81656699;dsgid3=11265;fid4=81686467;dsgid4=11265;num_seqs=4;pad_gs=20000	https://genomevolution.org/coge/GEvo.pl?fid1=574648937;dsgid1=24790;fid2=81539720;dsgid2=11265;fid3=81656699;dsgid3=11265;fid4=81686467;dsgid4=11265;num_seqs=4;mask1=non-cds;mask2=non-cds;mask3=non-cds;mask4=non-cds;pad_gs=200000;autogo=1	https://genomevolution.org/coge/FastaView.pl?fid=574648937,81539720,81656699,81686467	https://genomevolution.org/coge/FeatList.pl?fid=574648937,81539720,81656699,81686467	GRMZM2G141332_T01.v6a	GRMZM2G441768	GRMZM2G141332	GRMZM2G100121
4	https://genomevolution.org/coge/GEvo.pl?fid1=81651350;dsgid1=11265;fid2=574736574;dsgid2=24790;fid3=574868888;dsgid3=24790;fid4=574874877;dsgid4=24790;num_seqs=4;pad_gs=20000	https://genomevolution.org/coge/GEvo.pl?fid1=81651350;dsgid1=11265;fid2=574736574;dsgid2=24790;fid3=574868888;dsgid3=24790;fid4=574874877;dsgid4=24790;num_seqs=4;mask1=non-cds;mask2=non-cds;mask3=non-cds;mask4=non-cds;pad_gs=200000;autogo=1	https://genomevolution.org/coge/FastaView.pl?fid=81651350,574736574,574868888,574874877	https://genomevolution.org/coge/FeatList.pl?fid=81651350,574736574,574868888,574874877	GRMZM2G130586	GRMZM2G125044_T01.v6a	GRMZM2G058913_T01.v6a	GRMZM2G130586_T01.v6a
4	https://genomevolution.org/coge/GEvo.pl?fid1=81636268;dsgid1=11265;fid2=574823362;dsgid2=24790;fid3=574873472;dsgid3=24790;fid4=574886744;dsgid4=24790;num_seqs=4;pad_gs=20000	https://genomevolution.org/coge/GEvo.pl?fid1=81636268;dsgid1=11265;fid2=574823362;dsgid2=24790;fid3=574873472;dsgid3=24790;fid4=574886744;dsgid4=24790;num_seqs=4;mask1=non-cds;mask2=non-cds;mask3=non-cds;mask4=non-cds;pad_gs=200000;autogo=1	https://genomevolution.org/coge/FastaView.pl?fid=81636268,574823362,574873472,574886744	https://genomevolution.org/coge/FeatList.pl?fid=81636268,574823362,574873472,574886744	GRMZM5G876285	GRMZM2G074361_T01.v6a	GRMZM2G109842_T01.v6a	GRMZM5G876285_T03.v6a
4	https://genomevolution.org/coge/GEvo.pl?fid1=81663490;dsgid1=11265;fid2=574630084;dsgid2=24790;fid3=574652890;dsgid3=24790;fid4=574790922;dsgid4=24790;num_seqs=4;pad_gs=20000	https://genomevolution.org/coge/GEvo.pl?fid1=81663490;dsgid1=11265;fid2=574630084;dsgid2=24790;fid3=574652890;dsgid3=24790;fid4=574790922;dsgid4=24790;num_seqs=4;mask1=non-cds;mask2=non-cds;mask3=non-cds;mask4=non-cds;pad_gs=200000;autogo=1	https://genomevolution.org/coge/FastaView.pl?fid=81663490,574630084,574652890,574790922	https://genomevolution.org/coge/FeatList.pl?fid=81663490,574630084,574652890,574790922	AC212323.4_FG007	AC212323.4_FGT007.v6a	GRMZM2G176235_T01.v6a	GRMZM2G033489_T01.v6a
4	https://genomevolution.org/coge/GEvo.pl?fid1=574728774;dsgid1=24790;fid2=81522602;dsgid2=11265;fid3=81534854;dsgid3=11265;fid4=81639634;dsgid4=11265;num_seqs=4;pad_gs=20000	https://genomevolution.org/coge/GEvo.pl?fid1=574728774;dsgid1=24790;fid2=81522602;dsgid2=11265;fid3=81534854;dsgid3=11265;fid4=81639634;dsgid4=11265;num_seqs=4;mask1=non-cds;mask2=non-cds;mask3=non-cds;mask4=non-cds;pad_gs=200000;autogo=1	https://genomevolution.org/coge/FastaView.pl?fid=574728774,81522602,81534854,81639634	https://genomevolution.org/coge/FeatList.pl?fid=574728774,81522602,81534854,81639634	GRMZM2G031882_T01.v6a	GRMZM2G409881	GRMZM2G031882	GRMZM2G133972
4	https://genomevolution.org/coge/GEvo.pl?fid1=574844235;dsgid1=24790;fid2=81551446;dsgid2=11265;fid3=81567577;dsgid3=11265;fid4=81655198;dsgid4=11265;num_seqs=4;pad_gs=20000	https://genomevolution.org/coge/GEvo.pl?fid1=574844235;dsgid1=24790;fid2=81551446;dsgid2=11265;fid3=81567577;dsgid3=11265;fid4=81655198;dsgid4=11265;num_seqs=4;mask1=non-cds;mask2=non-cds;mask3=non-cds;mask4=non-cds;pad_gs=200000;autogo=1	https://genomevolution.org/coge/FastaView.pl?fid=574844235,81551446,81567577,81655198	https://genomevolution.org/coge/FeatList.pl?fid=574844235,81551446,81567577,81655198	GRMZM2G029587_T01.v6a	GRMZM2G349268	GRMZM2G029587	GRMZM2G324276
4	https://genomevolution.org/coge/GEvo.pl?fid1=81617248;dsgid1=11265;fid2=574673341;dsgid2=24790;fid3=574704705;dsgid3=24790;fid4=574786804;dsgid4=24790;num_seqs=4;pad_gs=20000	https://genomevolution.org/coge/GEvo.pl?fid1=81617248;dsgid1=11265;fid2=574673341;dsgid2=24790;fid3=574704705;dsgid3=24790;fid4=574786804;dsgid4=24790;num_seqs=4;mask1=non-cds;mask2=non-cds;mask3=non-cds;mask4=non-cds;pad_gs=200000;autogo=1	https://genomevolution.org/coge/FastaView.pl?fid=81617248,574673341,574704705,574786804	https://genomevolution.org/coge/FeatList.pl?fid=81617248,574673341,574704705,574786804	GRMZM2G128322	GRMZM2G049681_T01.v6a	GRMZM2G128322_T01.v6a	AC233850.1_FGT009.v6a
4	https://genomevolution.org/coge/GEvo.pl?fid1=81622195;dsgid1=11265;fid2=574674968;dsgid2=24790;fid3=574735878;dsgid3=24790;fid4=574880575;dsgid4=24790;num_seqs=4;pad_gs=20000	https://genomevolution.org/coge/GEvo.pl?fid1=81622195;dsgid1=11265;fid2=574674968;dsgid2=24790;fid3=574735878;dsgid3=24790;fid4=574880575;dsgid4=24790;num_seqs=4;mask1=non-cds;mask2=non-cds;mask3=non-cds;mask4=non-cds;pad_gs=200000;autogo=1	https://genomevolution.org/coge/FastaView.pl?fid=81622195,574674968,574735878,574880575	https://genomevolution.org/coge/FeatList.pl?fid=81622195,574674968,574735878,574880575	GRMZM2G387528	GRMZM2G062541_T01.v6a	GRMZM2G115960_T03.v6a	GRMZM2G387528_T02.v6a
4	https://genomevolution.org/coge/GEvo.pl?fid1=574825337;dsgid1=24790;fid2=81530258;dsgid2=11265;fid3=81549358;dsgid3=11265;fid4=81626512;dsgid4=11265;num_seqs=4;pad_gs=20000	https://genomevolution.org/coge/GEvo.pl?fid1=574825337;dsgid1=24790;fid2=81530258;dsgid2=11265;fid3=81549358;dsgid3=11265;fid4=81626512;dsgid4=11265;num_seqs=4;mask1=non-cds;mask2=non-cds;mask3=non-cds;mask4=non-cds;pad_gs=200000;autogo=1	https://genomevolution.org/coge/FastaView.pl?fid=574825337,81530258,81549358,81626512	https://genomevolution.org/coge/FeatList.pl?fid=574825337,81530258,81549358,81626512	GRMZM2G105473_T01.v6a	GRMZM2G105473	GRMZM2G059753	GRMZM2G025966
4	https://genomevolution.org/coge/GEvo.pl?fid1=81643110;dsgid1=11265;fid2=574731188;dsgid2=24790;fid3=574837998;dsgid3=24790;fid4=574875275;dsgid4=24790;num_seqs=4;pad_gs=20000	https://genomevolution.org/coge/GEvo.pl?fid1=81643110;dsgid1=11265;fid2=574731188;dsgid2=24790;fid3=574837998;dsgid3=24790;fid4=574875275;dsgid4=24790;num_seqs=4;mask1=non-cds;mask2=non-cds;mask3=non-cds;mask4=non-cds;pad_gs=200000;autogo=1	https://genomevolution.org/coge/FastaView.pl?fid=81643110,574731188,574837998,574875275	https://genomevolution.org/coge/FeatList.pl?fid=81643110,574731188,574837998,574875275	GRMZM2G134717	GRMZM2G058518_T01.v6a	GRMZM5G822699_T01.v6a	GRMZM2G134717_T01.v6a
4	https://genomevolution.org/coge/GEvo.pl?fid1=574667721;dsgid1=24790;fid2=81570433;dsgid2=11265;fid3=81702983;dsgid3=11265;fid4=81705577;dsgid4=11265;num_seqs=4;pad_gs=20000	https://genomevolution.org/coge/GEvo.pl?fid1=574667721;dsgid1=24790;fid2=81570433;dsgid2=11265;fid3=81702983;dsgid3=11265;fid4=81705577;dsgid4=11265;num_seqs=4;mask1=non-cds;mask2=non-cds;mask3=non-cds;mask4=non-cds;pad_gs=200000;autogo=1	https://genomevolution.org/coge/FastaView.pl?fid=574667721,81570433,81702983,81705577	https://genomevolution.org/coge/FeatList.pl?fid=574667721,81570433,81702983,81705577	GRMZM5G881029_T01.v6a	GRMZM2G092281	GRMZM5G881029	GRMZM2G176558
4	https://genomevolution.org/coge/GEvo.pl?fid1=574697546;dsgid1=24790;fid2=81592933;dsgid2=11265;fid3=81777770;dsgid3=11265;fid4=81812530;dsgid4=11265;num_seqs=4;pad_gs=20000	https://genomevolution.org/coge/GEvo.pl?fid1=574697546;dsgid1=24790;fid2=81592933;dsgid2=11265;fid3=81777770;dsgid3=11265;fid4=81812530;dsgid4=11265;num_seqs=4;mask1=non-cds;mask2=non-cds;mask3=non-cds;mask4=non-cds;pad_gs=200000;autogo=1	https://genomevolution.org/coge/FastaView.pl?fid=574697546,81592933,81777770,81812530	https://genomevolution.org/coge/FeatList.pl?fid=574697546,81592933,81777770,81812530	GRMZM2G051179_T04.v6a	GRMZM2G051179	GRMZM2G026391	GRMZM2G135291
4	https://genomevolution.org/coge/GEvo.pl?fid1=574844678;dsgid1=24790;fid2=81566971;dsgid2=11265;fid3=81601454;dsgid3=11265;fid4=81656146;dsgid4=11265;num_seqs=4;pad_gs=20000	https://genomevolution.org/coge/GEvo.pl?fid1=574844678;dsgid1=24790;fid2=81566971;dsgid2=11265;fid3=81601454;dsgid3=11265;fid4=81656146;dsgid4=11265;num_seqs=4;mask1=non-cds;mask2=non-cds;mask3=non-cds;mask4=non-cds;pad_gs=200000;autogo=1	https://genomevolution.org/coge/FastaView.pl?fid=574844678,81566971,81601454,81656146	https://genomevolution.org/coge/FeatList.pl?fid=574844678,81566971,81601454,81656146	GRMZM2G036113_T02.v6a	GRMZM2G036113	GRMZM2G163826	GRMZM2G116010
4	https://genomevolution.org/coge/GEvo.pl?fid1=574860168;dsgid1=24790;fid2=81528554;dsgid2=11265;fid3=81558349;dsgid3=11265;fid4=81585631;dsgid4=11265;num_seqs=4;pad_gs=20000	https://genomevolution.org/coge/GEvo.pl?fid1=574860168;dsgid1=24790;fid2=81528554;dsgid2=11265;fid3=81558349;dsgid3=11265;fid4=81585631;dsgid4=11265;num_seqs=4;mask1=non-cds;mask2=non-cds;mask3=non-cds;mask4=non-cds;pad_gs=200000;autogo=1	https://genomevolution.org/coge/FastaView.pl?fid=574860168,81528554,81558349,81585631	https://genomevolution.org/coge/FeatList.pl?fid=574860168,81528554,81558349,81585631	GRMZM5G842019_T01.v6a	AC233871.1_FG008	GRMZM5G842019	GRMZM2G099622
4	https://genomevolution.org/coge/GEvo.pl?fid1=81541309;dsgid1=11265;fid2=574730783;dsgid2=24790;fid3=574834297;dsgid3=24790;fid4=574869132;dsgid4=24790;num_seqs=4;pad_gs=20000	https://genomevolution.org/coge/GEvo.pl?fid1=81541309;dsgid1=11265;fid2=574730783;dsgid2=24790;fid3=574834297;dsgid3=24790;fid4=574869132;dsgid4=24790;num_seqs=4;mask1=non-cds;mask2=non-cds;mask3=non-cds;mask4=non-cds;pad_gs=200000;autogo=1	https://genomevolution.org/coge/FastaView.pl?fid=81541309,574730783,574834297,574869132	https://genomevolution.org/coge/FeatList.pl?fid=81541309,574730783,574834297,574869132	GRMZM2G054559	GRMZM2G054559_T01.v6a	GRMZM2G438378_T01.v6a	GRMZM2G061969_T01.v6a
4	https://genomevolution.org/coge/GEvo.pl?fid1=574839774;dsgid1=24790;fid2=81522650;dsgid2=11265;fid3=81549931;dsgid3=11265;fid4=81623600;dsgid4=11265;num_seqs=4;pad_gs=20000	https://genomevolution.org/coge/GEvo.pl?fid1=574839774;dsgid1=24790;fid2=81522650;dsgid2=11265;fid3=81549931;dsgid3=11265;fid4=81623600;dsgid4=11265;num_seqs=4;mask1=non-cds;mask2=non-cds;mask3=non-cds;mask4=non-cds;pad_gs=200000;autogo=1	https://genomevolution.org/coge/FastaView.pl?fid=574839774,81522650,81549931,81623600	https://genomevolution.org/coge/FeatList.pl?fid=574839774,81522650,81549931,81623600	GRMZM5G899120_T01.v6a	GRMZM2G318213	GRMZM2G303044	GRMZM2G441906
4	https://genomevolution.org/coge/GEvo.pl?fid1=81598997;dsgid1=11265;fid2=574675755;dsgid2=24790;fid3=574704690;dsgid3=24790;fid4=574791874;dsgid4=24790;num_seqs=4;pad_gs=20000	https://genomevolution.org/coge/GEvo.pl?fid1=81598997;dsgid1=11265;fid2=574675755;dsgid2=24790;fid3=574704690;dsgid3=24790;fid4=574791874;dsgid4=24790;num_seqs=4;mask1=non-cds;mask2=non-cds;mask3=non-cds;mask4=non-cds;pad_gs=200000;autogo=1	https://genomevolution.org/coge/FastaView.pl?fid=81598997,574675755,574704690,574791874	https://genomevolution.org/coge/FeatList.pl?fid=81598997,574675755,574704690,574791874	GRMZM2G128179	GRMZM2G077036_T01.v6a	GRMZM2G128179_T01.v6a	GRMZM2G045675_T02.v6a
4	https://genomevolution.org/coge/GEvo.pl?fid1=81538781;dsgid1=11265;fid2=574745548;dsgid2=24790;fid3=574829752;dsgid3=24790;fid4=574867817;dsgid4=24790;num_seqs=4;pad_gs=20000	https://genomevolution.org/coge/GEvo.pl?fid1=81538781;dsgid1=11265;fid2=574745548;dsgid2=24790;fid3=574829752;dsgid3=24790;fid4=574867817;dsgid4=24790;num_seqs=4;mask1=non-cds;mask2=non-cds;mask3=non-cds;mask4=non-cds;pad_gs=200000;autogo=1	https://genomevolution.org/coge/FastaView.pl?fid=81538781,574745548,574829752,574867817	https://genomevolution.org/coge/FeatList.pl?fid=81538781,574745548,574829752,574867817	GRMZM2G399218	GRMZM2G399218_T01.v6a	GRMZM2G169953_T01.v6a	GRMZM2G043396_T01.v6a
4	https://genomevolution.org/coge/GEvo.pl?fid1=574699852;dsgid1=24790;fid2=81568153;dsgid2=11265;fid3=81614764;dsgid3=11265;fid4=81659176;dsgid4=11265;num_seqs=4;pad_gs=20000	https://genomevolution.org/coge/GEvo.pl?fid1=574699852;dsgid1=24790;fid2=81568153;dsgid2=11265;fid3=81614764;dsgid3=11265;fid4=81659176;dsgid4=11265;num_seqs=4;mask1=non-cds;mask2=non-cds;mask3=non-cds;mask4=non-cds;pad_gs=200000;autogo=1	https://genomevolution.org/coge/FastaView.pl?fid=574699852,81568153,81614764,81659176	https://genomevolution.org/coge/FeatList.pl?fid=574699852,81568153,81614764,81659176	GRMZM2G075619_T01.v6a	GRMZM2G071628	GRMZM2G075619	GRMZM5G808350
4	https://genomevolution.org/coge/GEvo.pl?fid1=574828226;dsgid1=24790;fid2=81528425;dsgid2=11265;fid3=81534887;dsgid3=11265;fid4=81583600;dsgid4=11265;num_seqs=4;pad_gs=20000	https://genomevolution.org/coge/GEvo.pl?fid1=574828226;dsgid1=24790;fid2=81528425;dsgid2=11265;fid3=81534887;dsgid3=11265;fid4=81583600;dsgid4=11265;num_seqs=4;mask1=non-cds;mask2=non-cds;mask3=non-cds;mask4=non-cds;pad_gs=200000;autogo=1	https://genomevolution.org/coge/FastaView.pl?fid=574828226,81528425,81534887,81583600	https://genomevolution.org/coge/FeatList.pl?fid=574828226,81528425,81534887,81583600	GRMZM2G148460_T01.v6a	GRMZM2G148460	GRMZM2G400929	GRMZM2G469898
4	https://genomevolution.org/coge/GEvo.pl?fid1=81571420;dsgid1=11265;fid2=574634742;dsgid2=24790;fid3=574845527;dsgid3=24790;fid4=574906814;dsgid4=24790;num_seqs=4;pad_gs=20000	https://genomevolution.org/coge/GEvo.pl?fid1=81571420;dsgid1=11265;fid2=574634742;dsgid2=24790;fid3=574845527;dsgid3=24790;fid4=574906814;dsgid4=24790;num_seqs=4;mask1=non-cds;mask2=non-cds;mask3=non-cds;mask4=non-cds;pad_gs=200000;autogo=1	https://genomevolution.org/coge/FastaView.pl?fid=81571420,574634742,574845527,574906814	https://genomevolution.org/coge/FeatList.pl?fid=81571420,574634742,574845527,574906814	GRMZM2G704488	GRMZM2G030036_T01.v6a	GRMZM2G050108_T01.v6a	GRMZM2G704488_T01.v6a
4	https://genomevolution.org/coge/GEvo.pl?fid1=81778694;dsgid1=11265;fid2=574671980;dsgid2=24790;fid3=574683613;dsgid3=24790;fid4=574764550;dsgid4=24790;num_seqs=4;pad_gs=20000	https://genomevolution.org/coge/GEvo.pl?fid1=81778694;dsgid1=11265;fid2=574671980;dsgid2=24790;fid3=574683613;dsgid3=24790;fid4=574764550;dsgid4=24790;num_seqs=4;mask1=non-cds;mask2=non-cds;mask3=non-cds;mask4=non-cds;pad_gs=200000;autogo=1	https://genomevolution.org/coge/FastaView.pl?fid=81778694,574671980,574683613,574764550	https://genomevolution.org/coge/FeatList.pl?fid=81778694,574671980,574683613,574764550	GRMZM2G020054	GRMZM2G020054_T01.v6a	GRMZM2G438202_T01.v6a	GRMZM2G089995_T01.v6a
4	https://genomevolution.org/coge/GEvo.pl?fid1=574760055;dsgid1=24790;fid2=81569575;dsgid2=11265;fid3=81725384;dsgid3=11265;fid4=81787338;dsgid4=11265;num_seqs=4;pad_gs=20000	https://genomevolution.org/coge/GEvo.pl?fid1=574760055;dsgid1=24790;fid2=81569575;dsgid2=11265;fid3=81725384;dsgid3=11265;fid4=81787338;dsgid4=11265;num_seqs=4;mask1=non-cds;mask2=non-cds;mask3=non-cds;mask4=non-cds;pad_gs=200000;autogo=1	https://genomevolution.org/coge/FastaView.pl?fid=574760055,81569575,81725384,81787338	https://genomevolution.org/coge/FeatList.pl?fid=574760055,81569575,81725384,81787338	GRMZM2G038195_T01.v6a	GRMZM2G119546	GRMZM2G038195	GRMZM2G133464
4	https://genomevolution.org/coge/GEvo.pl?fid1=574884047;dsgid1=24790;fid2=81528836;dsgid2=11265;fid3=81547246;dsgid3=11265;fid4=81644093;dsgid4=11265;num_seqs=4;pad_gs=20000	https://genomevolution.org/coge/GEvo.pl?fid1=574884047;dsgid1=24790;fid2=81528836;dsgid2=11265;fid3=81547246;dsgid3=11265;fid4=81644093;dsgid4=11265;num_seqs=4;mask1=non-cds;mask2=non-cds;mask3=non-cds;mask4=non-cds;pad_gs=200000;autogo=1	https://genomevolution.org/coge/FastaView.pl?fid=574884047,81528836,81547246,81644093	https://genomevolution.org/coge/FeatList.pl?fid=574884047,81528836,81547246,81644093	GRMZM5G812272_T02.v6a	GRMZM2G453571	GRMZM2G151763	GRMZM5G812272
4	https://genomevolution.org/coge/GEvo.pl?fid1=81531800;dsgid1=11265;fid2=574819191;dsgid2=24790;fid3=574866471;dsgid3=24790;fid4=574867963;dsgid4=24790;num_seqs=4;pad_gs=20000	https://genomevolution.org/coge/GEvo.pl?fid1=81531800;dsgid1=11265;fid2=574819191;dsgid2=24790;fid3=574866471;dsgid3=24790;fid4=574867963;dsgid4=24790;num_seqs=4;mask1=non-cds;mask2=non-cds;mask3=non-cds;mask4=non-cds;pad_gs=200000;autogo=1	https://genomevolution.org/coge/FastaView.pl?fid=81531800,574819191,574866471,574867963	https://genomevolution.org/coge/FeatList.pl?fid=81531800,574819191,574866471,574867963	GRMZM2G022453	GRMZM2G022453_T01.v6a	GRMZM2G021877_T01.v6a	GRMZM2G045270_T01.v6a
4	https://genomevolution.org/coge/GEvo.pl?fid1=574872577;dsgid1=24790;fid2=81527867;dsgid2=11265;fid3=81644361;dsgid3=11265;fid4=81649122;dsgid4=11265;num_seqs=4;pad_gs=20000	https://genomevolution.org/coge/GEvo.pl?fid1=574872577;dsgid1=24790;fid2=81527867;dsgid2=11265;fid3=81644361;dsgid3=11265;fid4=81649122;dsgid4=11265;num_seqs=4;mask1=non-cds;mask2=non-cds;mask3=non-cds;mask4=non-cds;pad_gs=200000;autogo=1	https://genomevolution.org/coge/FastaView.pl?fid=574872577,81527867,81644361,81649122	https://genomevolution.org/coge/FeatList.pl?fid=574872577,81527867,81644361,81649122	GRMZM2G095807_T01.v6a	GRMZM2G058314	GRMZM2G111344	GRMZM2G095807
4	https://genomevolution.org/coge/GEvo.pl?fid1=574799986;dsgid1=24790;fid2=81589993;dsgid2=11265;fid3=81767190;dsgid3=11265;fid4=81816974;dsgid4=11265;num_seqs=4;pad_gs=20000	https://genomevolution.org/coge/GEvo.pl?fid1=574799986;dsgid1=24790;fid2=81589993;dsgid2=11265;fid3=81767190;dsgid3=11265;fid4=81816974;dsgid4=11265;num_seqs=4;mask1=non-cds;mask2=non-cds;mask3=non-cds;mask4=non-cds;pad_gs=200000;autogo=1	https://genomevolution.org/coge/FastaView.pl?fid=574799986,81589993,81767190,81816974	https://genomevolution.org/coge/FeatList.pl?fid=574799986,81589993,81767190,81816974	GRMZM2G135175_T01.v6a	GRMZM2G080992	GRMZM2G006212	GRMZM2G135175
4	https://genomevolution.org/coge/GEvo.pl?fid1=81651434;dsgid1=11265;fid2=574740910;dsgid2=24790;fid3=574863815;dsgid3=24790;fid4=574879550;dsgid4=24790;num_seqs=4;pad_gs=20000	https://genomevolution.org/coge/GEvo.pl?fid1=81651434;dsgid1=11265;fid2=574740910;dsgid2=24790;fid3=574863815;dsgid3=24790;fid4=574879550;dsgid4=24790;num_seqs=4;mask1=non-cds;mask2=non-cds;mask3=non-cds;mask4=non-cds;pad_gs=200000;autogo=1	https://genomevolution.org/coge/FastaView.pl?fid=81651434,574740910,574863815,574879550	https://genomevolution.org/coge/FeatList.pl?fid=81651434,574740910,574863815,574879550	AC203294.3_FG001	GRMZM2G167276_T01.v6a	AC203294.3_FGT001.v6a	GRMZM2G340224_T01.v6a
4	https://genomevolution.org/coge/GEvo.pl?fid1=574703262;dsgid1=24790;fid2=81591853;dsgid2=11265;fid3=81755281;dsgid3=11265;fid4=81778103;dsgid4=11265;num_seqs=4;pad_gs=20000	https://genomevolution.org/coge/GEvo.pl?fid1=574703262;dsgid1=24790;fid2=81591853;dsgid2=11265;fid3=81755281;dsgid3=11265;fid4=81778103;dsgid4=11265;num_seqs=4;mask1=non-cds;mask2=non-cds;mask3=non-cds;mask4=non-cds;pad_gs=200000;autogo=1	https://genomevolution.org/coge/FastaView.pl?fid=574703262,81591853,81755281,81778103	https://genomevolution.org/coge/FeatList.pl?fid=574703262,81591853,81755281,81778103	GRMZM2G111232_T01.v6a	GRMZM2G111232	GRMZM2G155991	GRMZM2G074489
4	https://genomevolution.org/coge/GEvo.pl?fid1=81723483;dsgid1=11265;fid2=574635561;dsgid2=24790;fid3=574704850;dsgid3=24790;fid4=574768929;dsgid4=24790;num_seqs=4;pad_gs=20000	https://genomevolution.org/coge/GEvo.pl?fid1=81723483;dsgid1=11265;fid2=574635561;dsgid2=24790;fid3=574704850;dsgid3=24790;fid4=574768929;dsgid4=24790;num_seqs=4;mask1=non-cds;mask2=non-cds;mask3=non-cds;mask4=non-cds;pad_gs=200000;autogo=1	https://genomevolution.org/coge/FastaView.pl?fid=81723483,574635561,574704850,574768929	https://genomevolution.org/coge/FeatList.pl?fid=81723483,574635561,574704850,574768929	GRMZM2G138881	GRMZM2G037655_T01.v6a	GRMZM2G130278_T01.v6a	GRMZM2G138881_T01.v6a
4	https://genomevolution.org/coge/GEvo.pl?fid1=81540548;dsgid1=11265;fid2=574733054;dsgid2=24790;fid3=574828828;dsgid3=24790;fid4=574877274;dsgid4=24790;num_seqs=4;pad_gs=20000	https://genomevolution.org/coge/GEvo.pl?fid1=81540548;dsgid1=11265;fid2=574733054;dsgid2=24790;fid3=574828828;dsgid3=24790;fid4=574877274;dsgid4=24790;num_seqs=4;mask1=non-cds;mask2=non-cds;mask3=non-cds;mask4=non-cds;pad_gs=200000;autogo=1	https://genomevolution.org/coge/FastaView.pl?fid=81540548,574733054,574828828,574877274	https://genomevolution.org/coge/FeatList.pl?fid=81540548,574733054,574828828,574877274	GRMZM2G080583	GRMZM2G080583_T01.v6a	GRMZM2G157219_T01.v6a	GRMZM2G163157_T01.v6a
4	https://genomevolution.org/coge/GEvo.pl?fid1=81799594;dsgid1=11265;fid2=574762531;dsgid2=24790;fid3=574787425;dsgid3=24790;fid4=574805708;dsgid4=24790;num_seqs=4;pad_gs=20000	https://genomevolution.org/coge/GEvo.pl?fid1=81799594;dsgid1=11265;fid2=574762531;dsgid2=24790;fid3=574787425;dsgid3=24790;fid4=574805708;dsgid4=24790;num_seqs=4;mask1=non-cds;mask2=non-cds;mask3=non-cds;mask4=non-cds;pad_gs=200000;autogo=1	https://genomevolution.org/coge/FastaView.pl?fid=81799594,574762531,574787425,574805708	https://genomevolution.org/coge/FeatList.pl?fid=81799594,574762531,574787425,574805708	GRMZM2G006937	GRMZM2G065494_T01.v6a	GRMZM2G006937_T01.v6a	GRMZM2G305148_T01.v6a
4	https://genomevolution.org/coge/GEvo.pl?fid1=574654046;dsgid1=24790;fid2=81569623;dsgid2=11265;fid3=81666805;dsgid3=11265;fid4=81686062;dsgid4=11265;num_seqs=4;pad_gs=20000	https://genomevolution.org/coge/GEvo.pl?fid1=574654046;dsgid1=24790;fid2=81569623;dsgid2=11265;fid3=81666805;dsgid3=11265;fid4=81686062;dsgid4=11265;num_seqs=4;mask1=non-cds;mask2=non-cds;mask3=non-cds;mask4=non-cds;pad_gs=200000;autogo=1	https://genomevolution.org/coge/FastaView.pl?fid=574654046,81569623,81666805,81686062	https://genomevolution.org/coge/FeatList.pl?fid=574654046,81569623,81666805,81686062	GRMZM2G312693_T01.v6a	GRMZM2G163398	GRMZM2G312693	GRMZM2G070047
4	https://genomevolution.org/coge/GEvo.pl?fid1=81522383;dsgid1=11265;fid2=574824116;dsgid2=24790;fid3=574867079;dsgid3=24790;fid4=574878848;dsgid4=24790;num_seqs=4;pad_gs=20000	https://genomevolution.org/coge/GEvo.pl?fid1=81522383;dsgid1=11265;fid2=574824116;dsgid2=24790;fid3=574867079;dsgid3=24790;fid4=574878848;dsgid4=24790;num_seqs=4;mask1=non-cds;mask2=non-cds;mask3=non-cds;mask4=non-cds;pad_gs=200000;autogo=1	https://genomevolution.org/coge/FastaView.pl?fid=81522383,574824116,574867079,574878848	https://genomevolution.org/coge/FeatList.pl?fid=81522383,574824116,574867079,574878848	GRMZM2G088361	GRMZM2G088361_T01.v6a	GRMZM2G030673_T01.v6a	GRMZM2G311220_T01.v6a
4	https://genomevolution.org/coge/GEvo.pl?fid1=574881082;dsgid1=24790;fid2=81534743;dsgid2=11265;fid3=81625520;dsgid3=11265;fid4=81643369;dsgid4=11265;num_seqs=4;pad_gs=20000	https://genomevolution.org/coge/GEvo.pl?fid1=574881082;dsgid1=24790;fid2=81534743;dsgid2=11265;fid3=81625520;dsgid3=11265;fid4=81643369;dsgid4=11265;num_seqs=4;mask1=non-cds;mask2=non-cds;mask3=non-cds;mask4=non-cds;pad_gs=200000;autogo=1	https://genomevolution.org/coge/FastaView.pl?fid=574881082,81534743,81625520,81643369	https://genomevolution.org/coge/FeatList.pl?fid=574881082,81534743,81625520,81643369	GRMZM2G412464_T01.v6a	GRMZM2G011347	GRMZM2G074540	GRMZM2G331393
4	https://genomevolution.org/coge/GEvo.pl?fid1=81630061;dsgid1=11265;fid2=574741573;dsgid2=24790;fid3=574827076;dsgid3=24790;fid4=574863782;dsgid4=24790;num_seqs=4;pad_gs=20000	https://genomevolution.org/coge/GEvo.pl?fid1=81630061;dsgid1=11265;fid2=574741573;dsgid2=24790;fid3=574827076;dsgid3=24790;fid4=574863782;dsgid4=24790;num_seqs=4;mask1=non-cds;mask2=non-cds;mask3=non-cds;mask4=non-cds;pad_gs=200000;autogo=1	https://genomevolution.org/coge/FastaView.pl?fid=81630061,574741573,574827076,574863782	https://genomevolution.org/coge/FeatList.pl?fid=81630061,574741573,574827076,574863782	AC203173.3_FG002	GRMZM2G177883_T01.v6a	GRMZM2G132212_T01.v6a	AC203173.3_FGT002.v6a
4	https://genomevolution.org/coge/GEvo.pl?fid1=574830061;dsgid1=24790;fid2=81532307;dsgid2=11265;fid3=81632294;dsgid3=11265;fid4=81642032;dsgid4=11265;num_seqs=4;pad_gs=20000	https://genomevolution.org/coge/GEvo.pl?fid1=574830061;dsgid1=24790;fid2=81532307;dsgid2=11265;fid3=81632294;dsgid3=11265;fid4=81642032;dsgid4=11265;num_seqs=4;mask1=non-cds;mask2=non-cds;mask3=non-cds;mask4=non-cds;pad_gs=200000;autogo=1	https://genomevolution.org/coge/FastaView.pl?fid=574830061,81532307,81632294,81642032	https://genomevolution.org/coge/FeatList.pl?fid=574830061,81532307,81632294,81642032	GRMZM2G174990_T03.v6a	GRMZM2G174990	GRMZM2G355610	GRMZM2G157043
4	https://genomevolution.org/coge/GEvo.pl?fid1=574830979;dsgid1=24790;fid2=81533771;dsgid2=11265;fid3=81539324;dsgid3=11265;fid4=81620056;dsgid4=11265;num_seqs=4;pad_gs=20000	https://genomevolution.org/coge/GEvo.pl?fid1=574830979;dsgid1=24790;fid2=81533771;dsgid2=11265;fid3=81539324;dsgid3=11265;fid4=81620056;dsgid4=11265;num_seqs=4;mask1=non-cds;mask2=non-cds;mask3=non-cds;mask4=non-cds;pad_gs=200000;autogo=1	https://genomevolution.org/coge/FastaView.pl?fid=574830979,81533771,81539324,81620056	https://genomevolution.org/coge/FeatList.pl?fid=574830979,81533771,81539324,81620056	GRMZM2G318992_T01.v6a	GRMZM2G318992	GRMZM2G049510	GRMZM2G422641
4	https://genomevolution.org/coge/GEvo.pl?fid1=81560368;dsgid1=11265;fid2=574634310;dsgid2=24790;fid3=574699792;dsgid3=24790;fid4=574847717;dsgid4=24790;num_seqs=4;pad_gs=20000	https://genomevolution.org/coge/GEvo.pl?fid1=81560368;dsgid1=11265;fid2=574634310;dsgid2=24790;fid3=574699792;dsgid3=24790;fid4=574847717;dsgid4=24790;num_seqs=4;mask1=non-cds;mask2=non-cds;mask3=non-cds;mask4=non-cds;pad_gs=200000;autogo=1	https://genomevolution.org/coge/FastaView.pl?fid=81560368,574634310,574699792,574847717	https://genomevolution.org/coge/FeatList.pl?fid=81560368,574634310,574699792,574847717	GRMZM2G082318	GRMZM2G026417_T01.v6a	GRMZM2G075122_T02.v6a	GRMZM2G082318_T01.v6a
4	https://genomevolution.org/coge/GEvo.pl?fid1=81631714;dsgid1=11265;fid2=574734552;dsgid2=24790;fid3=574823715;dsgid3=24790;fid4=574876156;dsgid4=24790;num_seqs=4;pad_gs=20000	https://genomevolution.org/coge/GEvo.pl?fid1=81631714;dsgid1=11265;fid2=574734552;dsgid2=24790;fid3=574823715;dsgid3=24790;fid4=574876156;dsgid4=24790;num_seqs=4;mask1=non-cds;mask2=non-cds;mask3=non-cds;mask4=non-cds;pad_gs=200000;autogo=1	https://genomevolution.org/coge/FastaView.pl?fid=81631714,574734552,574823715,574876156	https://genomevolution.org/coge/FeatList.pl?fid=81631714,574734552,574823715,574876156	GRMZM2G147721	GRMZM2G098569_T01.v6a	GRMZM2G079836_T01.v6a	GRMZM2G147721_T01.v6a
4	https://genomevolution.org/coge/GEvo.pl?fid1=81521447;dsgid1=11265;fid2=574833901;dsgid2=24790;fid3=574867933;dsgid3=24790;fid4=574874871;dsgid4=24790;num_seqs=4;pad_gs=20000	https://genomevolution.org/coge/GEvo.pl?fid1=81521447;dsgid1=11265;fid2=574833901;dsgid2=24790;fid3=574867933;dsgid3=24790;fid4=574874871;dsgid4=24790;num_seqs=4;mask1=non-cds;mask2=non-cds;mask3=non-cds;mask4=non-cds;pad_gs=200000;autogo=1	https://genomevolution.org/coge/FastaView.pl?fid=81521447,574833901,574867933,574874871	https://genomevolution.org/coge/FeatList.pl?fid=81521447,574833901,574867933,574874871	GRMZM2G421791	GRMZM2G421791_T01.v6a	GRMZM2G044866_T01.v6a	GRMZM2G130534_T02.v6a
4	https://genomevolution.org/coge/GEvo.pl?fid1=574750951;dsgid1=24790;fid2=81521978;dsgid2=11265;fid3=81549076;dsgid3=11265;fid4=81623862;dsgid4=11265;num_seqs=4;pad_gs=20000	https://genomevolution.org/coge/GEvo.pl?fid1=574750951;dsgid1=24790;fid2=81521978;dsgid2=11265;fid3=81549076;dsgid3=11265;fid4=81623862;dsgid4=11265;num_seqs=4;mask1=non-cds;mask2=non-cds;mask3=non-cds;mask4=non-cds;pad_gs=200000;autogo=1	https://genomevolution.org/coge/FastaView.pl?fid=574750951,81521978,81549076,81623862	https://genomevolution.org/coge/FeatList.pl?fid=574750951,81521978,81549076,81623862	GRMZM5G858197_T02.v6a	GRMZM2G129247	GRMZM5G858197	GRMZM2G438293
4	https://genomevolution.org/coge/GEvo.pl?fid1=574652934;dsgid1=24790;fid2=81582064;dsgid2=11265;fid3=81661354;dsgid3=11265;fid4=81681658;dsgid4=11265;num_seqs=4;pad_gs=20000	https://genomevolution.org/coge/GEvo.pl?fid1=574652934;dsgid1=24790;fid2=81582064;dsgid2=11265;fid3=81661354;dsgid3=11265;fid4=81681658;dsgid4=11265;num_seqs=4;mask1=non-cds;mask2=non-cds;mask3=non-cds;mask4=non-cds;pad_gs=200000;autogo=1	https://genomevolution.org/coge/FastaView.pl?fid=574652934,81582064,81661354,81681658	https://genomevolution.org/coge/FeatList.pl?fid=574652934,81582064,81661354,81681658	GRMZM2G176585_T01.v6a	GRMZM2G317931	GRMZM5G899119	GRMZM2G176585
4	https://genomevolution.org/coge/GEvo.pl?fid1=81662478;dsgid1=11265;fid2=574632432;dsgid2=24790;fid3=574644047;dsgid3=24790;fid4=574801114;dsgid4=24790;num_seqs=4;pad_gs=20000	https://genomevolution.org/coge/GEvo.pl?fid1=81662478;dsgid1=11265;fid2=574632432;dsgid2=24790;fid3=574644047;dsgid3=24790;fid4=574801114;dsgid4=24790;num_seqs=4;mask1=non-cds;mask2=non-cds;mask3=non-cds;mask4=non-cds;pad_gs=200000;autogo=1	https://genomevolution.org/coge/FastaView.pl?fid=81662478,574632432,574644047,574801114	https://genomevolution.org/coge/FeatList.pl?fid=81662478,574632432,574644047,574801114	GRMZM2G011588	GRMZM2G011588_T01.v6a	GRMZM2G099319_T01.v6a	GRMZM2G148098_T01.v6a
4	https://genomevolution.org/coge/GEvo.pl?fid1=81641815;dsgid1=11265;fid2=574729688;dsgid2=24790;fid3=574835201;dsgid3=24790;fid4=574878739;dsgid4=24790;num_seqs=4;pad_gs=20000	https://genomevolution.org/coge/GEvo.pl?fid1=81641815;dsgid1=11265;fid2=574729688;dsgid2=24790;fid3=574835201;dsgid3=24790;fid4=574878739;dsgid4=24790;num_seqs=4;mask1=non-cds;mask2=non-cds;mask3=non-cds;mask4=non-cds;pad_gs=200000;autogo=1	https://genomevolution.org/coge/FastaView.pl?fid=81641815,574729688,574835201,574878739	https://genomevolution.org/coge/FeatList.pl?fid=81641815,574729688,574835201,574878739	GRMZM2G305066	GRMZM2G041774_T01.v6a	GRMZM2G476477_T01.v6a	GRMZM2G305066_T01.v6a
4	https://genomevolution.org/coge/GEvo.pl?fid1=574841883;dsgid1=24790;fid2=81557836;dsgid2=11265;fid3=81726256;dsgid3=11265;fid4=81793888;dsgid4=11265;num_seqs=4;pad_gs=20000	https://genomevolution.org/coge/GEvo.pl?fid1=574841883;dsgid1=24790;fid2=81557836;dsgid2=11265;fid3=81726256;dsgid3=11265;fid4=81793888;dsgid4=11265;num_seqs=4;mask1=non-cds;mask2=non-cds;mask3=non-cds;mask4=non-cds;pad_gs=200000;autogo=1	https://genomevolution.org/coge/FastaView.pl?fid=574841883,81557836,81726256,81793888	https://genomevolution.org/coge/FeatList.pl?fid=574841883,81557836,81726256,81793888	AC212754.3_FGT004.v6a	AC212754.3_FG004	GRMZM2G087503	GRMZM2G160231
4	https://genomevolution.org/coge/GEvo.pl?fid1=574890916;dsgid1=24790;fid2=81550816;dsgid2=11265;fid3=81571456;dsgid3=11265;fid4=81703754;dsgid4=11265;num_seqs=4;pad_gs=20000	https://genomevolution.org/coge/GEvo.pl?fid1=574890916;dsgid1=24790;fid2=81550816;dsgid2=11265;fid3=81571456;dsgid3=11265;fid4=81703754;dsgid4=11265;num_seqs=4;mask1=non-cds;mask2=non-cds;mask3=non-cds;mask4=non-cds;pad_gs=200000;autogo=1	https://genomevolution.org/coge/FastaView.pl?fid=574890916,81550816,81571456,81703754	https://genomevolution.org/coge/FeatList.pl?fid=574890916,81550816,81571456,81703754	GRMZM2G020982_T01.v6a	GRMZM2G123977	GRMZM2G020982	GRMZM2G338333
4	https://genomevolution.org/coge/GEvo.pl?fid1=81545869;dsgid1=11265;fid2=574735884;dsgid2=24790;fid3=574869219;dsgid3=24790;fid4=574871480;dsgid4=24790;num_seqs=4;pad_gs=20000	https://genomevolution.org/coge/GEvo.pl?fid1=81545869;dsgid1=11265;fid2=574735884;dsgid2=24790;fid3=574869219;dsgid3=24790;fid4=574871480;dsgid4=24790;num_seqs=4;mask1=non-cds;mask2=non-cds;mask3=non-cds;mask4=non-cds;pad_gs=200000;autogo=1	https://genomevolution.org/coge/FastaView.pl?fid=81545869,574735884,574869219,574871480	https://genomevolution.org/coge/FeatList.pl?fid=81545869,574735884,574869219,574871480	GRMZM2G116053	GRMZM2G116053_T01.v6a	GRMZM2G063511_T01.v6a	GRMZM2G081848_T02.v6a
4	https://genomevolution.org/coge/GEvo.pl?fid1=81532805;dsgid1=11265;fid2=574732832;dsgid2=24790;fid3=574839739;dsgid3=24790;fid4=574876790;dsgid4=24790;num_seqs=4;pad_gs=20000	https://genomevolution.org/coge/GEvo.pl?fid1=81532805;dsgid1=11265;fid2=574732832;dsgid2=24790;fid3=574839739;dsgid3=24790;fid4=574876790;dsgid4=24790;num_seqs=4;mask1=non-cds;mask2=non-cds;mask3=non-cds;mask4=non-cds;pad_gs=200000;autogo=1	https://genomevolution.org/coge/FastaView.pl?fid=81532805,574732832,574839739,574876790	https://genomevolution.org/coge/FeatList.pl?fid=81532805,574732832,574839739,574876790	GRMZM5G897673	GRMZM2G077607_T05.v6a	GRMZM5G897673_T02.v6a	GRMZM2G156606_T02.v6a
4	https://genomevolution.org/coge/GEvo.pl?fid1=81819829;dsgid1=11265;fid2=574760434;dsgid2=24790;fid3=574791144;dsgid3=24790;fid4=574908732;dsgid4=24790;num_seqs=4;pad_gs=20000	https://genomevolution.org/coge/GEvo.pl?fid1=81819829;dsgid1=11265;fid2=574760434;dsgid2=24790;fid3=574791144;dsgid3=24790;fid4=574908732;dsgid4=24790;num_seqs=4;mask1=non-cds;mask2=non-cds;mask3=non-cds;mask4=non-cds;pad_gs=200000;autogo=1	https://genomevolution.org/coge/FastaView.pl?fid=81819829,574760434,574791144,574908732	https://genomevolution.org/coge/FeatList.pl?fid=81819829,574760434,574791144,574908732	GRMZM2G036092	GRMZM2G042101_T01.v6a	GRMZM2G036092_T02.v6a	GRMZM5G878346_T01.v6a
4	https://genomevolution.org/coge/GEvo.pl?fid1=81605638;dsgid1=11265;fid2=574676081;dsgid2=24790;fid3=574689482;dsgid3=24790;fid4=574878318;dsgid4=24790;num_seqs=4;pad_gs=20000	https://genomevolution.org/coge/GEvo.pl?fid1=81605638;dsgid1=11265;fid2=574676081;dsgid2=24790;fid3=574689482;dsgid3=24790;fid4=574878318;dsgid4=24790;num_seqs=4;mask1=non-cds;mask2=non-cds;mask3=non-cds;mask4=non-cds;pad_gs=200000;autogo=1	https://genomevolution.org/coge/FastaView.pl?fid=81605638,574676081,574689482,574878318	https://genomevolution.org/coge/FeatList.pl?fid=81605638,574676081,574689482,574878318	AC202435.3_FG001	GRMZM2G085892_T01.v6a	AC202435.3_FGT001.v6a	GRMZM2G176638_T01.v6a
4	https://genomevolution.org/coge/GEvo.pl?fid1=81625117;dsgid1=11265;fid2=574729755;dsgid2=24790;fid3=574867981;dsgid3=24790;fid4=574876983;dsgid4=24790;num_seqs=4;pad_gs=20000	https://genomevolution.org/coge/GEvo.pl?fid1=81625117;dsgid1=11265;fid2=574729755;dsgid2=24790;fid3=574867981;dsgid3=24790;fid4=574876983;dsgid4=24790;num_seqs=4;mask1=non-cds;mask2=non-cds;mask3=non-cds;mask4=non-cds;pad_gs=200000;autogo=1	https://genomevolution.org/coge/FastaView.pl?fid=81625117,574729755,574867981,574876983	https://genomevolution.org/coge/FeatList.pl?fid=81625117,574729755,574867981,574876983	GRMZM2G045664	GRMZM2G042421_T01.v6a	GRMZM2G045664_T01.v6a	GRMZM2G158649_T01.v6a
4	https://genomevolution.org/coge/GEvo.pl?fid1=574644095;dsgid1=24790;fid2=81658073;dsgid2=11265;fid3=81709930;dsgid3=11265;fid4=81797021;dsgid4=11265;num_seqs=4;pad_gs=20000	https://genomevolution.org/coge/GEvo.pl?fid1=574644095;dsgid1=24790;fid2=81658073;dsgid2=11265;fid3=81709930;dsgid3=11265;fid4=81797021;dsgid4=11265;num_seqs=4;mask1=non-cds;mask2=non-cds;mask3=non-cds;mask4=non-cds;pad_gs=200000;autogo=1	https://genomevolution.org/coge/FastaView.pl?fid=574644095,81658073,81709930,81797021	https://genomevolution.org/coge/FeatList.pl?fid=574644095,81658073,81709930,81797021	GRMZM2G099542_T02.v6a	GRMZM2G162931	GRMZM2G099542	GRMZM2G018943
4	https://genomevolution.org/coge/GEvo.pl?fid1=574671849;dsgid1=24790;fid2=81724880;dsgid2=11265;fid3=81757376;dsgid3=11265;fid4=81790599;dsgid4=11265;num_seqs=4;pad_gs=20000	https://genomevolution.org/coge/GEvo.pl?fid1=574671849;dsgid1=24790;fid2=81724880;dsgid2=11265;fid3=81757376;dsgid3=11265;fid4=81790599;dsgid4=11265;num_seqs=4;mask1=non-cds;mask2=non-cds;mask3=non-cds;mask4=non-cds;pad_gs=200000;autogo=1	https://genomevolution.org/coge/FastaView.pl?fid=574671849,81724880,81757376,81790599	https://genomevolution.org/coge/FeatList.pl?fid=574671849,81724880,81757376,81790599	GRMZM2G017426_T01.v6a	GRMZM2G106752	GRMZM2G017426	GRMZM2G056505
4	https://genomevolution.org/coge/GEvo.pl?fid1=81548026;dsgid1=11265;fid2=574734393;dsgid2=24790;fid3=574824551;dsgid3=24790;fid4=574868362;dsgid4=24790;num_seqs=4;pad_gs=20000	https://genomevolution.org/coge/GEvo.pl?fid1=81548026;dsgid1=11265;fid2=574734393;dsgid2=24790;fid3=574824551;dsgid3=24790;fid4=574868362;dsgid4=24790;num_seqs=4;mask1=non-cds;mask2=non-cds;mask3=non-cds;mask4=non-cds;pad_gs=200000;autogo=1	https://genomevolution.org/coge/FastaView.pl?fid=81548026,574734393,574824551,574868362	https://genomevolution.org/coge/FeatList.pl?fid=81548026,574734393,574824551,574868362	GRMZM2G096470	GRMZM2G096470_T01.v6a	GRMZM2G094951_T01.v6a	GRMZM2G051050_T01.v6a
4	https://genomevolution.org/coge/GEvo.pl?fid1=574674681;dsgid1=24790;fid2=81598543;dsgid2=11265;fid3=81757406;dsgid3=11265;fid4=81761548;dsgid4=11265;num_seqs=4;pad_gs=20000	https://genomevolution.org/coge/GEvo.pl?fid1=574674681;dsgid1=24790;fid2=81598543;dsgid2=11265;fid3=81757406;dsgid3=11265;fid4=81761548;dsgid4=11265;num_seqs=4;mask1=non-cds;mask2=non-cds;mask3=non-cds;mask4=non-cds;pad_gs=200000;autogo=1	https://genomevolution.org/coge/FastaView.pl?fid=574674681,81598543,81757406,81761548	https://genomevolution.org/coge/FeatList.pl?fid=574674681,81598543,81757406,81761548	GRMZM2G057567_T01.v6a	GRMZM2G040920	GRMZM2G149969	GRMZM2G057567
4	https://genomevolution.org/coge/GEvo.pl?fid1=574872210;dsgid1=24790;fid2=81537278;dsgid2=11265;fid3=81626072;dsgid3=11265;fid4=81636815;dsgid4=11265;num_seqs=4;pad_gs=20000	https://genomevolution.org/coge/GEvo.pl?fid1=574872210;dsgid1=24790;fid2=81537278;dsgid2=11265;fid3=81626072;dsgid3=11265;fid4=81636815;dsgid4=11265;num_seqs=4;mask1=non-cds;mask2=non-cds;mask3=non-cds;mask4=non-cds;pad_gs=200000;autogo=1	https://genomevolution.org/coge/FastaView.pl?fid=574872210,81537278,81626072,81636815	https://genomevolution.org/coge/FeatList.pl?fid=574872210,81537278,81626072,81636815	GRMZM2G091276_T02.v6a	GRMZM2G148532	GRMZM2G091276	GRMZM2G162413
4	https://genomevolution.org/coge/GEvo.pl?fid1=574752689;dsgid1=24790;fid2=81574726;dsgid2=11265;fid3=81714374;dsgid3=11265;fid4=81793302;dsgid4=11265;num_seqs=4;pad_gs=20000	https://genomevolution.org/coge/GEvo.pl?fid1=574752689;dsgid1=24790;fid2=81574726;dsgid2=11265;fid3=81714374;dsgid3=11265;fid4=81793302;dsgid4=11265;num_seqs=4;mask1=non-cds;mask2=non-cds;mask3=non-cds;mask4=non-cds;pad_gs=200000;autogo=1	https://genomevolution.org/coge/FastaView.pl?fid=574752689,81574726,81714374,81793302	https://genomevolution.org/coge/FeatList.pl?fid=574752689,81574726,81714374,81793302	AC185501.3_FGT001.v6a	GRMZM5G864689	AC185501.3_FG001	GRMZM2G385925
4	https://genomevolution.org/coge/GEvo.pl?fid1=81817648;dsgid1=11265;fid2=574671939;dsgid2=24790;fid3=574760596;dsgid3=24790;fid4=574793922;dsgid4=24790;num_seqs=4;pad_gs=20000	https://genomevolution.org/coge/GEvo.pl?fid1=81817648;dsgid1=11265;fid2=574671939;dsgid2=24790;fid3=574760596;dsgid3=24790;fid4=574793922;dsgid4=24790;num_seqs=4;mask1=non-cds;mask2=non-cds;mask3=non-cds;mask4=non-cds;pad_gs=200000;autogo=1	https://genomevolution.org/coge/FastaView.pl?fid=81817648,574671939,574760596,574793922	https://genomevolution.org/coge/FeatList.pl?fid=81817648,574671939,574760596,574793922	GRMZM2G071277	GRMZM2G018631_T01.v6a	GRMZM2G044537_T01.v6a	GRMZM2G071277_T01.v6a
4	https://genomevolution.org/coge/GEvo.pl?fid1=574677655;dsgid1=24790;fid2=81606304;dsgid2=11265;fid3=81766193;dsgid3=11265;fid4=81792391;dsgid4=11265;num_seqs=4;pad_gs=20000	https://genomevolution.org/coge/GEvo.pl?fid1=574677655;dsgid1=24790;fid2=81606304;dsgid2=11265;fid3=81766193;dsgid3=11265;fid4=81792391;dsgid4=11265;num_seqs=4;mask1=non-cds;mask2=non-cds;mask3=non-cds;mask4=non-cds;pad_gs=200000;autogo=1	https://genomevolution.org/coge/FastaView.pl?fid=574677655,81606304,81766193,81792391	https://genomevolution.org/coge/FeatList.pl?fid=574677655,81606304,81766193,81792391	GRMZM2G116538_T02.v6a	GRMZM2G122937	GRMZM2G116538	GRMZM2G066997
4	https://genomevolution.org/coge/GEvo.pl?fid1=81533198;dsgid1=11265;fid2=574745513;dsgid2=24790;fid3=574827107;dsgid3=24790;fid4=574878281;dsgid4=24790;num_seqs=4;pad_gs=20000	https://genomevolution.org/coge/GEvo.pl?fid1=81533198;dsgid1=11265;fid2=574745513;dsgid2=24790;fid3=574827107;dsgid3=24790;fid4=574878281;dsgid4=24790;num_seqs=4;mask1=non-cds;mask2=non-cds;mask3=non-cds;mask4=non-cds;pad_gs=200000;autogo=1	https://genomevolution.org/coge/FastaView.pl?fid=81533198,574745513,574827107,574878281	https://genomevolution.org/coge/FeatList.pl?fid=81533198,574745513,574827107,574878281	GRMZM2G132550	GRMZM2G397755_T01.v6a	GRMZM2G132550_T01.v6a	GRMZM2G175480_T01.v6a
4	https://genomevolution.org/coge/GEvo.pl?fid1=574790553;dsgid1=24790;fid2=81590284;dsgid2=11265;fid3=81775393;dsgid3=11265;fid4=81790030;dsgid4=11265;num_seqs=4;pad_gs=20000	https://genomevolution.org/coge/GEvo.pl?fid1=574790553;dsgid1=24790;fid2=81590284;dsgid2=11265;fid3=81775393;dsgid3=11265;fid4=81790030;dsgid4=11265;num_seqs=4;mask1=non-cds;mask2=non-cds;mask3=non-cds;mask4=non-cds;pad_gs=200000;autogo=1	https://genomevolution.org/coge/FastaView.pl?fid=574790553,81590284,81775393,81790030	https://genomevolution.org/coge/FeatList.pl?fid=574790553,81590284,81775393,81790030	GRMZM2G028736_T01.v6a	GRMZM2G118950	GRMZM2G175140	GRMZM2G028736
4	https://genomevolution.org/coge/GEvo.pl?fid1=574661941;dsgid1=24790;fid2=81557179;dsgid2=11265;fid3=81571273;dsgid3=11265;fid4=81681739;dsgid4=11265;num_seqs=4;pad_gs=20000	https://genomevolution.org/coge/GEvo.pl?fid1=574661941;dsgid1=24790;fid2=81557179;dsgid2=11265;fid3=81571273;dsgid3=11265;fid4=81681739;dsgid4=11265;num_seqs=4;mask1=non-cds;mask2=non-cds;mask3=non-cds;mask4=non-cds;pad_gs=200000;autogo=1	https://genomevolution.org/coge/FastaView.pl?fid=574661941,81557179,81571273,81681739	https://genomevolution.org/coge/FeatList.pl?fid=574661941,81557179,81571273,81681739	GRMZM2G459563_T01.v6a	GRMZM2G150907	GRMZM2G020761	GRMZM2G459563
4	https://genomevolution.org/coge/GEvo.pl?fid1=81618694;dsgid1=11265;fid2=574731638;dsgid2=24790;fid3=574837426;dsgid3=24790;fid4=574873263;dsgid4=24790;num_seqs=4;pad_gs=20000	https://genomevolution.org/coge/GEvo.pl?fid1=81618694;dsgid1=11265;fid2=574731638;dsgid2=24790;fid3=574837426;dsgid3=24790;fid4=574873263;dsgid4=24790;num_seqs=4;mask1=non-cds;mask2=non-cds;mask3=non-cds;mask4=non-cds;pad_gs=200000;autogo=1	https://genomevolution.org/coge/FastaView.pl?fid=81618694,574731638,574837426,574873263	https://genomevolution.org/coge/FeatList.pl?fid=81618694,574731638,574837426,574873263	GRMZM2G106690	GRMZM2G062373_T01.v6a	GRMZM2G701221_T01.v6a	GRMZM2G106690_T01.v6a
4	https://genomevolution.org/coge/GEvo.pl?fid1=81519167;dsgid1=11265;fid2=574731188;dsgid2=24790;fid3=574837998;dsgid3=24790;fid4=574875275;dsgid4=24790;num_seqs=4;pad_gs=20000	https://genomevolution.org/coge/GEvo.pl?fid1=81519167;dsgid1=11265;fid2=574731188;dsgid2=24790;fid3=574837998;dsgid3=24790;fid4=574875275;dsgid4=24790;num_seqs=4;mask1=non-cds;mask2=non-cds;mask3=non-cds;mask4=non-cds;pad_gs=200000;autogo=1	https://genomevolution.org/coge/FastaView.pl?fid=81519167,574731188,574837998,574875275	https://genomevolution.org/coge/FeatList.pl?fid=81519167,574731188,574837998,574875275	GRMZM2G031200	GRMZM2G058518_T01.v6a	GRMZM5G822699_T01.v6a	GRMZM2G134717_T01.v6a
4	https://genomevolution.org/coge/GEvo.pl?fid1=81580510;dsgid1=11265;fid2=574908210;dsgid2=24790;fid3=574909138;dsgid3=24790;fid4=574909671;dsgid4=24790;num_seqs=4;pad_gs=20000	https://genomevolution.org/coge/GEvo.pl?fid1=81580510;dsgid1=11265;fid2=574908210;dsgid2=24790;fid3=574909138;dsgid3=24790;fid4=574909671;dsgid4=24790;num_seqs=4;mask1=non-cds;mask2=non-cds;mask3=non-cds;mask4=non-cds;pad_gs=200000;autogo=1	https://genomevolution.org/coge/FastaView.pl?fid=81580510,574908210,574909138,574909671	https://genomevolution.org/coge/FeatList.pl?fid=81580510,574908210,574909138,574909671	GRMZM5G895226	GRMZM5G859661_T01.v6a	GRMZM5G895226_T01.v6a	GRMZM5G871099_T01.v6a
4	https://genomevolution.org/coge/GEvo.pl?fid1=81704476;dsgid1=11265;fid2=574638327;dsgid2=24790;fid3=574646389;dsgid3=24790;fid4=574784925;dsgid4=24790;num_seqs=4;pad_gs=20000	https://genomevolution.org/coge/GEvo.pl?fid1=81704476;dsgid1=11265;fid2=574638327;dsgid2=24790;fid3=574646389;dsgid3=24790;fid4=574784925;dsgid4=24790;num_seqs=4;mask1=non-cds;mask2=non-cds;mask3=non-cds;mask4=non-cds;pad_gs=200000;autogo=1	https://genomevolution.org/coge/FastaView.pl?fid=81704476,574638327,574646389,574784925	https://genomevolution.org/coge/FeatList.pl?fid=81704476,574638327,574646389,574784925	GRMZM2G118172	GRMZM2G059064_T02.v6a	GRMZM2G118172_T01.v6a	AC200671.4_FGT005.v6a
4	https://genomevolution.org/coge/GEvo.pl?fid1=81563365;dsgid1=11265;fid2=574647993;dsgid2=24790;fid3=574696423;dsgid3=24790;fid4=574845983;dsgid4=24790;num_seqs=4;pad_gs=20000	https://genomevolution.org/coge/GEvo.pl?fid1=81563365;dsgid1=11265;fid2=574647993;dsgid2=24790;fid3=574696423;dsgid3=24790;fid4=574845983;dsgid4=24790;num_seqs=4;mask1=non-cds;mask2=non-cds;mask3=non-cds;mask4=non-cds;pad_gs=200000;autogo=1	https://genomevolution.org/coge/FastaView.pl?fid=81563365,574647993,574696423,574845983	https://genomevolution.org/coge/FeatList.pl?fid=81563365,574647993,574696423,574845983	GRMZM2G056600	GRMZM2G132367_T01.v6a	GRMZM2G041127_T01.v6a	GRMZM2G056600_T01.v6a
4	https://genomevolution.org/coge/GEvo.pl?fid1=574795676;dsgid1=24790;fid2=81654243;dsgid2=11265;fid3=81694142;dsgid3=11265;fid4=81779800;dsgid4=11265;num_seqs=4;pad_gs=20000	https://genomevolution.org/coge/GEvo.pl?fid1=574795676;dsgid1=24790;fid2=81654243;dsgid2=11265;fid3=81694142;dsgid3=11265;fid4=81779800;dsgid4=11265;num_seqs=4;mask1=non-cds;mask2=non-cds;mask3=non-cds;mask4=non-cds;pad_gs=200000;autogo=1	https://genomevolution.org/coge/FastaView.pl?fid=574795676,81654243,81694142,81779800	https://genomevolution.org/coge/FeatList.pl?fid=574795676,81654243,81694142,81779800	GRMZM2G089873_T01.v6a	GRMZM2G008290	GRMZM2G086163	GRMZM2G089873
4	https://genomevolution.org/coge/GEvo.pl?fid1=574899529;dsgid1=24790;fid2=81571099;dsgid2=11265;fid3=81666301;dsgid3=11265;fid4=81674162;dsgid4=11265;num_seqs=4;pad_gs=20000	https://genomevolution.org/coge/GEvo.pl?fid1=574899529;dsgid1=24790;fid2=81571099;dsgid2=11265;fid3=81666301;dsgid3=11265;fid4=81674162;dsgid4=11265;num_seqs=4;mask1=non-cds;mask2=non-cds;mask3=non-cds;mask4=non-cds;pad_gs=200000;autogo=1	https://genomevolution.org/coge/FastaView.pl?fid=574899529,81571099,81666301,81674162	https://genomevolution.org/coge/FeatList.pl?fid=574899529,81571099,81666301,81674162	GRMZM2G149809_T01.v6a	GRMZM2G149809	GRMZM2G159110	GRMZM2G148536
4	https://genomevolution.org/coge/GEvo.pl?fid1=81574465;dsgid1=11265;fid2=574644360;dsgid2=24790;fid3=574854607;dsgid3=24790;fid4=574896527;dsgid4=24790;num_seqs=4;pad_gs=20000	https://genomevolution.org/coge/GEvo.pl?fid1=81574465;dsgid1=11265;fid2=574644360;dsgid2=24790;fid3=574854607;dsgid3=24790;fid4=574896527;dsgid4=24790;num_seqs=4;mask1=non-cds;mask2=non-cds;mask3=non-cds;mask4=non-cds;pad_gs=200000;autogo=1	https://genomevolution.org/coge/FastaView.pl?fid=81574465,574644360,574854607,574896527	https://genomevolution.org/coge/FeatList.pl?fid=81574465,574644360,574854607,574896527	GRMZM2G102382	GRMZM2G102365_T01.v6a	GRMZM2G181607_T01.v6a	GRMZM2G102382_T01.v6a
4	https://genomevolution.org/coge/GEvo.pl?fid1=574843962;dsgid1=24790;fid2=81564544;dsgid2=11265;fid3=81584653;dsgid3=11265;fid4=81743471;dsgid4=11265;num_seqs=4;pad_gs=20000	https://genomevolution.org/coge/GEvo.pl?fid1=574843962;dsgid1=24790;fid2=81564544;dsgid2=11265;fid3=81584653;dsgid3=11265;fid4=81743471;dsgid4=11265;num_seqs=4;mask1=non-cds;mask2=non-cds;mask3=non-cds;mask4=non-cds;pad_gs=200000;autogo=1	https://genomevolution.org/coge/FastaView.pl?fid=574843962,81564544,81584653,81743471	https://genomevolution.org/coge/FeatList.pl?fid=574843962,81564544,81584653,81743471	GRMZM2G025441_T01.v6a	GRMZM2G025441	GRMZM2G133475	AC197758.3_FG004
4	https://genomevolution.org/coge/GEvo.pl?fid1=574868100;dsgid1=24790;fid2=81520397;dsgid2=11265;fid3=81638573;dsgid3=11265;fid4=81665729;dsgid4=11265;num_seqs=4;pad_gs=20000	https://genomevolution.org/coge/GEvo.pl?fid1=574868100;dsgid1=24790;fid2=81520397;dsgid2=11265;fid3=81638573;dsgid3=11265;fid4=81665729;dsgid4=11265;num_seqs=4;mask1=non-cds;mask2=non-cds;mask3=non-cds;mask4=non-cds;pad_gs=200000;autogo=1	https://genomevolution.org/coge/FastaView.pl?fid=574868100,81520397,81638573,81665729	https://genomevolution.org/coge/FeatList.pl?fid=574868100,81520397,81638573,81665729	GRMZM2G047219_T01.v6a	GRMZM2G089575	GRMZM2G047219	GRMZM2G068244
4	https://genomevolution.org/coge/GEvo.pl?fid1=81735382;dsgid1=11265;fid2=574687458;dsgid2=24790;fid3=574729851;dsgid3=24790;fid4=574775920;dsgid4=24790;num_seqs=4;pad_gs=20000	https://genomevolution.org/coge/GEvo.pl?fid1=81735382;dsgid1=11265;fid2=574687458;dsgid2=24790;fid3=574729851;dsgid3=24790;fid4=574775920;dsgid4=24790;num_seqs=4;mask1=non-cds;mask2=non-cds;mask3=non-cds;mask4=non-cds;pad_gs=200000;autogo=1	https://genomevolution.org/coge/FastaView.pl?fid=81735382,574687458,574729851,574775920	https://genomevolution.org/coge/FeatList.pl?fid=81735382,574687458,574729851,574775920	GRMZM2G346113	GRMZM5G883941_T01.v6a	GRMZM2G044004_T01.v6a	GRMZM2G346113_T01.v6a
4	https://genomevolution.org/coge/GEvo.pl?fid1=81521642;dsgid1=11265;fid2=574729044;dsgid2=24790;fid3=574832559;dsgid3=24790;fid4=574875302;dsgid4=24790;num_seqs=4;pad_gs=20000	https://genomevolution.org/coge/GEvo.pl?fid1=81521642;dsgid1=11265;fid2=574729044;dsgid2=24790;fid3=574832559;dsgid3=24790;fid4=574875302;dsgid4=24790;num_seqs=4;mask1=non-cds;mask2=non-cds;mask3=non-cds;mask4=non-cds;pad_gs=200000;autogo=1	https://genomevolution.org/coge/FastaView.pl?fid=81521642,574729044,574832559,574875302	https://genomevolution.org/coge/FeatList.pl?fid=81521642,574729044,574832559,574875302	GRMZM2G359892	GRMZM2G034810_T01.v6a	GRMZM2G359892_T01.v6a	GRMZM2G135332_T01.v6a
4	https://genomevolution.org/coge/GEvo.pl?fid1=574751078;dsgid1=24790;fid2=81526364;dsgid2=11265;fid3=81548560;dsgid3=11265;fid4=81635325;dsgid4=11265;num_seqs=4;pad_gs=20000	https://genomevolution.org/coge/GEvo.pl?fid1=574751078;dsgid1=24790;fid2=81526364;dsgid2=11265;fid3=81548560;dsgid3=11265;fid4=81635325;dsgid4=11265;num_seqs=4;mask1=non-cds;mask2=non-cds;mask3=non-cds;mask4=non-cds;pad_gs=200000;autogo=1	https://genomevolution.org/coge/FastaView.pl?fid=574751078,81526364,81548560,81635325	https://genomevolution.org/coge/FeatList.pl?fid=574751078,81526364,81548560,81635325	GRMZM5G862131_T01.v6a	GRMZM2G007122	GRMZM5G862131	GRMZM2G115828
4	https://genomevolution.org/coge/GEvo.pl?fid1=574737183;dsgid1=24790;fid2=81520136;dsgid2=11265;fid3=81542227;dsgid3=11265;fid4=81642975;dsgid4=11265;num_seqs=4;pad_gs=20000	https://genomevolution.org/coge/GEvo.pl?fid1=574737183;dsgid1=24790;fid2=81520136;dsgid2=11265;fid3=81542227;dsgid3=11265;fid4=81642975;dsgid4=11265;num_seqs=4;mask1=non-cds;mask2=non-cds;mask3=non-cds;mask4=non-cds;pad_gs=200000;autogo=1	https://genomevolution.org/coge/FastaView.pl?fid=574737183,81520136,81542227,81642975	https://genomevolution.org/coge/FeatList.pl?fid=574737183,81520136,81542227,81642975	GRMZM2G133311_T01.v6a	GRMZM2G430871	GRMZM2G133311	GRMZM2G085035
4	https://genomevolution.org/coge/GEvo.pl?fid1=81757971;dsgid1=11265;fid2=574676566;dsgid2=24790;fid3=574681611;dsgid3=24790;fid4=574717082;dsgid4=24790;num_seqs=4;pad_gs=20000	https://genomevolution.org/coge/GEvo.pl?fid1=81757971;dsgid1=11265;fid2=574676566;dsgid2=24790;fid3=574681611;dsgid3=24790;fid4=574717082;dsgid4=24790;num_seqs=4;mask1=non-cds;mask2=non-cds;mask3=non-cds;mask4=non-cds;pad_gs=200000;autogo=1	https://genomevolution.org/coge/FastaView.pl?fid=81757971,574676566,574681611,574717082	https://genomevolution.org/coge/FeatList.pl?fid=81757971,574676566,574681611,574717082	GRMZM2G094360	GRMZM2G094360_T01.v6a	GRMZM2G314593_T01.v6a	GRMZM2G477063_T01.v6a
4	https://genomevolution.org/coge/GEvo.pl?fid1=81532772;dsgid1=11265;fid2=574733503;dsgid2=24790;fid3=574839440;dsgid3=24790;fid4=574880918;dsgid4=24790;num_seqs=4;pad_gs=20000	https://genomevolution.org/coge/GEvo.pl?fid1=81532772;dsgid1=11265;fid2=574733503;dsgid2=24790;fid3=574839440;dsgid3=24790;fid4=574880918;dsgid4=24790;num_seqs=4;mask1=non-cds;mask2=non-cds;mask3=non-cds;mask4=non-cds;pad_gs=200000;autogo=1	https://genomevolution.org/coge/FastaView.pl?fid=81532772,574733503,574839440,574880918	https://genomevolution.org/coge/FeatList.pl?fid=81532772,574733503,574839440,574880918	GRMZM5G886257	GRMZM2G085019_T01.v6a	GRMZM5G886257_T01.v6a	GRMZM2G404237_T01.v6a
4	https://genomevolution.org/coge/GEvo.pl?fid1=81586306;dsgid1=11265;fid2=574704547;dsgid2=24790;fid3=574778960;dsgid3=24790;fid4=574854766;dsgid4=24790;num_seqs=4;pad_gs=20000	https://genomevolution.org/coge/GEvo.pl?fid1=81586306;dsgid1=11265;fid2=574704547;dsgid2=24790;fid3=574778960;dsgid3=24790;fid4=574854766;dsgid4=24790;num_seqs=4;mask1=non-cds;mask2=non-cds;mask3=non-cds;mask4=non-cds;pad_gs=200000;autogo=1	https://genomevolution.org/coge/FastaView.pl?fid=81586306,574704547,574778960,574854766	https://genomevolution.org/coge/FeatList.pl?fid=81586306,574704547,574778960,574854766	GRMZM2G126018	GRMZM2G126018_T01.v6a	GRMZM2G460544_T01.v6a	GRMZM2G307588_T01.v6a
4	https://genomevolution.org/coge/GEvo.pl?fid1=81606378;dsgid1=11265;fid2=574697768;dsgid2=24790;fid3=574759371;dsgid3=24790;fid4=574851927;dsgid4=24790;num_seqs=4;pad_gs=20000	https://genomevolution.org/coge/GEvo.pl?fid1=81606378;dsgid1=11265;fid2=574697768;dsgid2=24790;fid3=574759371;dsgid3=24790;fid4=574851927;dsgid4=24790;num_seqs=4;mask1=non-cds;mask2=non-cds;mask3=non-cds;mask4=non-cds;pad_gs=200000;autogo=1	https://genomevolution.org/coge/FastaView.pl?fid=81606378,574697768,574759371,574851927	https://genomevolution.org/coge/FeatList.pl?fid=81606378,574697768,574759371,574851927	GRMZM2G052671	GRMZM2G052671_T01.v6a	GRMZM2G027972_T01.v6a	GRMZM2G151407_T02.v6a
4	https://genomevolution.org/coge/GEvo.pl?fid1=81654388;dsgid1=11265;fid2=574643004;dsgid2=24790;fid3=574665558;dsgid3=24790;fid4=574903992;dsgid4=24790;num_seqs=4;pad_gs=20000	https://genomevolution.org/coge/GEvo.pl?fid1=81654388;dsgid1=11265;fid2=574643004;dsgid2=24790;fid3=574665558;dsgid3=24790;fid4=574903992;dsgid4=24790;num_seqs=4;mask1=non-cds;mask2=non-cds;mask3=non-cds;mask4=non-cds;pad_gs=200000;autogo=1	https://genomevolution.org/coge/FastaView.pl?fid=81654388,574643004,574665558,574903992	https://genomevolution.org/coge/FeatList.pl?fid=81654388,574643004,574665558,574903992	GRMZM2G090051	GRMZM2G090051_T01.v6a	GRMZM5G826824_T01.v6a	GRMZM2G382534_T01.v6a
4	https://genomevolution.org/coge/GEvo.pl?fid1=574733425;dsgid1=24790;fid2=81528227;dsgid2=11265;fid3=81552391;dsgid3=11265;fid4=81636130;dsgid4=11265;num_seqs=4;pad_gs=20000	https://genomevolution.org/coge/GEvo.pl?fid1=574733425;dsgid1=24790;fid2=81528227;dsgid2=11265;fid3=81552391;dsgid3=11265;fid4=81636130;dsgid4=11265;num_seqs=4;mask1=non-cds;mask2=non-cds;mask3=non-cds;mask4=non-cds;pad_gs=200000;autogo=1	https://genomevolution.org/coge/FastaView.pl?fid=574733425,81528227,81552391,81636130	https://genomevolution.org/coge/FeatList.pl?fid=574733425,81528227,81552391,81636130	GRMZM2G084465_T01.v6a	GRMZM2G140609	GRMZM2G084465	GRMZM2G163561
4	https://genomevolution.org/coge/GEvo.pl?fid1=81805614;dsgid1=11265;fid2=574792360;dsgid2=24790;fid3=574818057;dsgid3=24790;fid4=574889095;dsgid4=24790;num_seqs=4;pad_gs=20000	https://genomevolution.org/coge/GEvo.pl?fid1=81805614;dsgid1=11265;fid2=574792360;dsgid2=24790;fid3=574818057;dsgid3=24790;fid4=574889095;dsgid4=24790;num_seqs=4;mask1=non-cds;mask2=non-cds;mask3=non-cds;mask4=non-cds;pad_gs=200000;autogo=1	https://genomevolution.org/coge/FastaView.pl?fid=81805614,574792360,574818057,574889095	https://genomevolution.org/coge/FeatList.pl?fid=81805614,574792360,574818057,574889095	GRMZM2G053303	GRMZM2G053303_T01.v6a	GRMZM2G003725_T01.v6a	AC212353.4_FGT004.v6a
4	https://genomevolution.org/coge/GEvo.pl?fid1=574817423;dsgid1=24790;fid2=81531251;dsgid2=11265;fid3=81534188;dsgid3=11265;fid4=81623772;dsgid4=11265;num_seqs=4;pad_gs=20000	https://genomevolution.org/coge/GEvo.pl?fid1=574817423;dsgid1=24790;fid2=81531251;dsgid2=11265;fid3=81534188;dsgid3=11265;fid4=81623772;dsgid4=11265;num_seqs=4;mask1=non-cds;mask2=non-cds;mask3=non-cds;mask4=non-cds;pad_gs=200000;autogo=1	https://genomevolution.org/coge/FastaView.pl?fid=574817423,81531251,81534188,81623772	https://genomevolution.org/coge/FeatList.pl?fid=574817423,81531251,81534188,81623772	AC213621.5_FGT002.v6a	AC213621.5_FG002	GRMZM2G094771	GRMZM2G382792
4	https://genomevolution.org/coge/GEvo.pl?fid1=81631231;dsgid1=11265;fid2=574820086;dsgid2=24790;fid3=574877094;dsgid3=24790;fid4=574883764;dsgid4=24790;num_seqs=4;pad_gs=20000	https://genomevolution.org/coge/GEvo.pl?fid1=81631231;dsgid1=11265;fid2=574820086;dsgid2=24790;fid3=574877094;dsgid3=24790;fid4=574883764;dsgid4=24790;num_seqs=4;mask1=non-cds;mask2=non-cds;mask3=non-cds;mask4=non-cds;pad_gs=200000;autogo=1	https://genomevolution.org/coge/FastaView.pl?fid=81631231,574820086,574877094,574883764	https://genomevolution.org/coge/FeatList.pl?fid=81631231,574820086,574877094,574883764	GRMZM5G803565	GRMZM2G038183_T01.v6a	GRMZM2G160990_T01.v6a	GRMZM5G803565_T01.v6a
4	https://genomevolution.org/coge/GEvo.pl?fid1=574866029;dsgid1=24790;fid2=81526364;dsgid2=11265;fid3=81548560;dsgid3=11265;fid4=81628449;dsgid4=11265;num_seqs=4;pad_gs=20000	https://genomevolution.org/coge/GEvo.pl?fid1=574866029;dsgid1=24790;fid2=81526364;dsgid2=11265;fid3=81548560;dsgid3=11265;fid4=81628449;dsgid4=11265;num_seqs=4;mask1=non-cds;mask2=non-cds;mask3=non-cds;mask4=non-cds;pad_gs=200000;autogo=1	https://genomevolution.org/coge/FastaView.pl?fid=574866029,81526364,81548560,81628449	https://genomevolution.org/coge/FeatList.pl?fid=574866029,81526364,81548560,81628449	GRMZM2G015287_T01.v6a	GRMZM2G007122	GRMZM5G862131	GRMZM2G015287
4	https://genomevolution.org/coge/GEvo.pl?fid1=574649904;dsgid1=24790;fid2=81576991;dsgid2=11265;fid3=81655676;dsgid3=11265;fid4=81675389;dsgid4=11265;num_seqs=4;pad_gs=20000	https://genomevolution.org/coge/GEvo.pl?fid1=574649904;dsgid1=24790;fid2=81576991;dsgid2=11265;fid3=81655676;dsgid3=11265;fid4=81675389;dsgid4=11265;num_seqs=4;mask1=non-cds;mask2=non-cds;mask3=non-cds;mask4=non-cds;pad_gs=200000;autogo=1	https://genomevolution.org/coge/FastaView.pl?fid=574649904,81576991,81655676,81675389	https://genomevolution.org/coge/FeatList.pl?fid=574649904,81576991,81655676,81675389	GRMZM2G149624_T01.v6a	GRMZM2G104616	GRMZM2G149624	GRMZM2G009465
4	https://genomevolution.org/coge/GEvo.pl?fid1=81538004;dsgid1=11265;fid2=574750891;dsgid2=24790;fid3=574866671;dsgid3=24790;fid4=574868831;dsgid4=24790;num_seqs=4;pad_gs=20000	https://genomevolution.org/coge/GEvo.pl?fid1=81538004;dsgid1=11265;fid2=574750891;dsgid2=24790;fid3=574866671;dsgid3=24790;fid4=574868831;dsgid4=24790;num_seqs=4;mask1=non-cds;mask2=non-cds;mask3=non-cds;mask4=non-cds;pad_gs=200000;autogo=1	https://genomevolution.org/coge/FastaView.pl?fid=81538004,574750891,574866671,574868831	https://genomevolution.org/coge/FeatList.pl?fid=81538004,574750891,574866671,574868831	GRMZM5G856738	GRMZM5G856738_T03.v6a	GRMZM2G025387_T01.v6a	GRMZM2G058305_T01.v6a
4	https://genomevolution.org/coge/GEvo.pl?fid1=574802095;dsgid1=24790;fid2=81570451;dsgid2=11265;fid3=81747670;dsgid3=11265;fid4=81792085;dsgid4=11265;num_seqs=4;pad_gs=20000	https://genomevolution.org/coge/GEvo.pl?fid1=574802095;dsgid1=24790;fid2=81570451;dsgid2=11265;fid3=81747670;dsgid3=11265;fid4=81792085;dsgid4=11265;num_seqs=4;mask1=non-cds;mask2=non-cds;mask3=non-cds;mask4=non-cds;pad_gs=200000;autogo=1	https://genomevolution.org/coge/FastaView.pl?fid=574802095,81570451,81747670,81792085	https://genomevolution.org/coge/FeatList.pl?fid=574802095,81570451,81747670,81792085	GRMZM2G160565_T01.v6a	GRMZM2G070034	GRMZM2G003514	GRMZM2G160565
4	https://genomevolution.org/coge/GEvo.pl?fid1=574863136;dsgid1=24790;fid2=81528101;dsgid2=11265;fid3=81542596;dsgid3=11265;fid4=81629776;dsgid4=11265;num_seqs=4;pad_gs=20000	https://genomevolution.org/coge/GEvo.pl?fid1=574863136;dsgid1=24790;fid2=81528101;dsgid2=11265;fid3=81542596;dsgid3=11265;fid4=81629776;dsgid4=11265;num_seqs=4;mask1=non-cds;mask2=non-cds;mask3=non-cds;mask4=non-cds;pad_gs=200000;autogo=1	https://genomevolution.org/coge/FastaView.pl?fid=574863136,81528101,81542596,81629776	https://genomevolution.org/coge/FeatList.pl?fid=574863136,81528101,81542596,81629776	AC196465.3_FGT006.v6a	GRMZM2G122750	GRMZM2G159357	AC196465.3_FG006
4	https://genomevolution.org/coge/GEvo.pl?fid1=81548275;dsgid1=11265;fid2=574736069;dsgid2=24790;fid3=574820152;dsgid3=24790;fid4=574866247;dsgid4=24790;num_seqs=4;pad_gs=20000	https://genomevolution.org/coge/GEvo.pl?fid1=81548275;dsgid1=11265;fid2=574736069;dsgid2=24790;fid3=574820152;dsgid3=24790;fid4=574866247;dsgid4=24790;num_seqs=4;mask1=non-cds;mask2=non-cds;mask3=non-cds;mask4=non-cds;pad_gs=200000;autogo=1	https://genomevolution.org/coge/FastaView.pl?fid=81548275,574736069,574820152,574866247	https://genomevolution.org/coge/FeatList.pl?fid=81548275,574736069,574820152,574866247	GRMZM2G118441	GRMZM2G118441_T01.v6a	GRMZM2G039173_T01.v6a	GRMZM2G019413_T01.v6a
4	https://genomevolution.org/coge/GEvo.pl?fid1=81652007;dsgid1=11265;fid2=574729755;dsgid2=24790;fid3=574867981;dsgid3=24790;fid4=574876983;dsgid4=24790;num_seqs=4;pad_gs=20000	https://genomevolution.org/coge/GEvo.pl?fid1=81652007;dsgid1=11265;fid2=574729755;dsgid2=24790;fid3=574867981;dsgid3=24790;fid4=574876983;dsgid4=24790;num_seqs=4;mask1=non-cds;mask2=non-cds;mask3=non-cds;mask4=non-cds;pad_gs=200000;autogo=1	https://genomevolution.org/coge/FastaView.pl?fid=81652007,574729755,574867981,574876983	https://genomevolution.org/coge/FeatList.pl?fid=81652007,574729755,574867981,574876983	GRMZM2G158649	GRMZM2G042421_T01.v6a	GRMZM2G045664_T01.v6a	GRMZM2G158649_T01.v6a
4	https://genomevolution.org/coge/GEvo.pl?fid1=81794792;dsgid1=11265;fid2=574707581;dsgid2=24790;fid3=574767309;dsgid3=24790;fid4=574792425;dsgid4=24790;num_seqs=4;pad_gs=20000	https://genomevolution.org/coge/GEvo.pl?fid1=81794792;dsgid1=11265;fid2=574707581;dsgid2=24790;fid3=574767309;dsgid3=24790;fid4=574792425;dsgid4=24790;num_seqs=4;mask1=non-cds;mask2=non-cds;mask3=non-cds;mask4=non-cds;pad_gs=200000;autogo=1	https://genomevolution.org/coge/FastaView.pl?fid=81794792,574707581,574767309,574792425	https://genomevolution.org/coge/FeatList.pl?fid=81794792,574707581,574767309,574792425	GRMZM2G054201	GRMZM2G149649_T01.v6a	GRMZM2G121075_T01.v6a	GRMZM2G054201_T02.v6a
4	https://genomevolution.org/coge/GEvo.pl?fid1=81745585;dsgid1=11265;fid2=574727684;dsgid2=24790;fid3=574766516;dsgid3=24790;fid4=574775290;dsgid4=24790;num_seqs=4;pad_gs=20000	https://genomevolution.org/coge/GEvo.pl?fid1=81745585;dsgid1=11265;fid2=574727684;dsgid2=24790;fid3=574766516;dsgid3=24790;fid4=574775290;dsgid4=24790;num_seqs=4;mask1=non-cds;mask2=non-cds;mask3=non-cds;mask4=non-cds;pad_gs=200000;autogo=1	https://genomevolution.org/coge/FastaView.pl?fid=81745585,574727684,574766516,574775290	https://genomevolution.org/coge/FeatList.pl?fid=81745585,574727684,574766516,574775290	GRMZM2G112030	GRMZM2G018664_T01.v6a	GRMZM2G112030_T01.v6a	GRMZM2G316900_T01.v6a
4	https://genomevolution.org/coge/GEvo.pl?fid1=574845980;dsgid1=24790;fid2=81564886;dsgid2=11265;fid3=81612127;dsgid3=11265;fid4=81706936;dsgid4=11265;num_seqs=4;pad_gs=20000	https://genomevolution.org/coge/GEvo.pl?fid1=574845980;dsgid1=24790;fid2=81564886;dsgid2=11265;fid3=81612127;dsgid3=11265;fid4=81706936;dsgid4=11265;num_seqs=4;mask1=non-cds;mask2=non-cds;mask3=non-cds;mask4=non-cds;pad_gs=200000;autogo=1	https://genomevolution.org/coge/FastaView.pl?fid=574845980,81564886,81612127,81706936	https://genomevolution.org/coge/FeatList.pl?fid=574845980,81564886,81612127,81706936	GRMZM2G056569_T01.v6a	GRMZM2G056569	GRMZM2G095593	GRMZM2G104373
4	https://genomevolution.org/coge/GEvo.pl?fid1=81658497;dsgid1=11265;fid2=574632758;dsgid2=24790;fid3=574660555;dsgid3=24790;fid4=574683169;dsgid4=24790;num_seqs=4;pad_gs=20000	https://genomevolution.org/coge/GEvo.pl?fid1=81658497;dsgid1=11265;fid2=574632758;dsgid2=24790;fid3=574660555;dsgid3=24790;fid4=574683169;dsgid4=24790;num_seqs=4;mask1=non-cds;mask2=non-cds;mask3=non-cds;mask4=non-cds;pad_gs=200000;autogo=1	https://genomevolution.org/coge/FastaView.pl?fid=81658497,574632758,574660555,574683169	https://genomevolution.org/coge/FeatList.pl?fid=81658497,574632758,574660555,574683169	GRMZM2G430039	GRMZM2G013986_T01.v6a	GRMZM2G430039_T01.v6a	GRMZM2G414915_T01.v6a
4	https://genomevolution.org/coge/GEvo.pl?fid1=81638598;dsgid1=11265;fid2=574816412;dsgid2=24790;fid3=574867892;dsgid3=24790;fid4=574875319;dsgid4=24790;num_seqs=4;pad_gs=20000	https://genomevolution.org/coge/GEvo.pl?fid1=81638598;dsgid1=11265;fid2=574816412;dsgid2=24790;fid3=574867892;dsgid3=24790;fid4=574875319;dsgid4=24790;num_seqs=4;mask1=non-cds;mask2=non-cds;mask3=non-cds;mask4=non-cds;pad_gs=200000;autogo=1	https://genomevolution.org/coge/FastaView.pl?fid=81638598,574816412,574867892,574875319	https://genomevolution.org/coge/FeatList.pl?fid=81638598,574816412,574867892,574875319	GRMZM2G044576	AC202864.3_FGT002.v6a	GRMZM2G044576_T01.v6a	GRMZM2G135381_T01.v6a
4	https://genomevolution.org/coge/GEvo.pl?fid1=81571483;dsgid1=11265;fid2=574647216;dsgid2=24790;fid3=574789054;dsgid3=24790;fid4=574899079;dsgid4=24790;num_seqs=4;pad_gs=20000	https://genomevolution.org/coge/GEvo.pl?fid1=81571483;dsgid1=11265;fid2=574647216;dsgid2=24790;fid3=574789054;dsgid3=24790;fid4=574899079;dsgid4=24790;num_seqs=4;mask1=non-cds;mask2=non-cds;mask3=non-cds;mask4=non-cds;pad_gs=200000;autogo=1	https://genomevolution.org/coge/FastaView.pl?fid=81571483,574647216,574789054,574899079	https://genomevolution.org/coge/FeatList.pl?fid=81571483,574647216,574789054,574899079	GRMZM2G142999	GRMZM2G125095_T01.v6a	GRMZM2G024948_T01.v6a	GRMZM2G142999_T01.v6a
4	https://genomevolution.org/coge/GEvo.pl?fid1=81695192;dsgid1=11265;fid2=574655010;dsgid2=24790;fid3=574727684;dsgid3=24790;fid4=574909741;dsgid4=24790;num_seqs=4;pad_gs=20000	https://genomevolution.org/coge/GEvo.pl?fid1=81695192;dsgid1=11265;fid2=574655010;dsgid2=24790;fid3=574727684;dsgid3=24790;fid4=574909741;dsgid4=24790;num_seqs=4;mask1=non-cds;mask2=non-cds;mask3=non-cds;mask4=non-cds;pad_gs=200000;autogo=1	https://genomevolution.org/coge/FastaView.pl?fid=81695192,574655010,574727684,574909741	https://genomevolution.org/coge/FeatList.pl?fid=81695192,574655010,574727684,574909741	GRMZM2G314427	GRMZM2G314427_T01.v6a	GRMZM2G018664_T01.v6a	GRMZM5G884707_T01.v6a
4	https://genomevolution.org/coge/GEvo.pl?fid1=81657310;dsgid1=11265;fid2=574637437;dsgid2=24790;fid3=574855328;dsgid3=24790;fid4=574895422;dsgid4=24790;num_seqs=4;pad_gs=20000	https://genomevolution.org/coge/GEvo.pl?fid1=81657310;dsgid1=11265;fid2=574637437;dsgid2=24790;fid3=574855328;dsgid3=24790;fid4=574895422;dsgid4=24790;num_seqs=4;mask1=non-cds;mask2=non-cds;mask3=non-cds;mask4=non-cds;pad_gs=200000;autogo=1	https://genomevolution.org/coge/FastaView.pl?fid=81657310,574637437,574855328,574895422	https://genomevolution.org/coge/FeatList.pl?fid=81657310,574637437,574855328,574895422	GRMZM2G052206	GRMZM2G052206_T02.v6a	GRMZM2G333433_T01.v6a	GRMZM2G084347_T01.v6a
4	https://genomevolution.org/coge/GEvo.pl?fid1=574903995;dsgid1=24790;fid2=81570253;dsgid2=11265;fid3=81690962;dsgid3=11265;fid4=81699328;dsgid4=11265;num_seqs=4;pad_gs=20000	https://genomevolution.org/coge/GEvo.pl?fid1=574903995;dsgid1=24790;fid2=81570253;dsgid2=11265;fid3=81690962;dsgid3=11265;fid4=81699328;dsgid4=11265;num_seqs=4;mask1=non-cds;mask2=non-cds;mask3=non-cds;mask4=non-cds;pad_gs=200000;autogo=1	https://genomevolution.org/coge/FastaView.pl?fid=574903995,81570253,81690962,81699328	https://genomevolution.org/coge/FeatList.pl?fid=574903995,81570253,81690962,81699328	GRMZM2G382537_T01.v6a	GRMZM2G382537	GRMZM5G812553	GRMZM2G089860
4	https://genomevolution.org/coge/GEvo.pl?fid1=81727493;dsgid1=11265;fid2=574643273;dsgid2=24790;fid3=574763445;dsgid3=24790;fid4=574795454;dsgid4=24790;num_seqs=4;pad_gs=20000	https://genomevolution.org/coge/GEvo.pl?fid1=81727493;dsgid1=11265;fid2=574643273;dsgid2=24790;fid3=574763445;dsgid3=24790;fid4=574795454;dsgid4=24790;num_seqs=4;mask1=non-cds;mask2=non-cds;mask3=non-cds;mask4=non-cds;pad_gs=200000;autogo=1	https://genomevolution.org/coge/FastaView.pl?fid=81727493,574643273,574763445,574795454	https://genomevolution.org/coge/FeatList.pl?fid=81727493,574643273,574763445,574795454	GRMZM2G075499	GRMZM2G092542_T01.v6a	GRMZM2G075499_T01.v6a	GRMZM2G087845_T01.v6a
4	https://genomevolution.org/coge/GEvo.pl?fid1=81548656;dsgid1=11265;fid2=574627674;dsgid2=24790;fid3=574629752;dsgid3=24790;fid4=574723693;dsgid4=24790;num_seqs=4;pad_gs=20000	https://genomevolution.org/coge/GEvo.pl?fid1=81548656;dsgid1=11265;fid2=574627674;dsgid2=24790;fid3=574629752;dsgid3=24790;fid4=574723693;dsgid4=24790;num_seqs=4;mask1=non-cds;mask2=non-cds;mask3=non-cds;mask4=non-cds;pad_gs=200000;autogo=1	https://genomevolution.org/coge/FastaView.pl?fid=81548656,574627674,574629752,574723693	https://genomevolution.org/coge/FeatList.pl?fid=81548656,574627674,574629752,574723693	AC206285.3_FG005	AC194905.2_FGT001.v6a	AC210254.4_FGT001.v6a	AC206285.3_FGT005.v6a
4	https://genomevolution.org/coge/GEvo.pl?fid1=574789294;dsgid1=24790;fid2=81617888;dsgid2=11265;fid3=81689218;dsgid3=11265;fid4=81822605;dsgid4=11265;num_seqs=4;pad_gs=20000	https://genomevolution.org/coge/GEvo.pl?fid1=574789294;dsgid1=24790;fid2=81617888;dsgid2=11265;fid3=81689218;dsgid3=11265;fid4=81822605;dsgid4=11265;num_seqs=4;mask1=non-cds;mask2=non-cds;mask3=non-cds;mask4=non-cds;pad_gs=200000;autogo=1	https://genomevolution.org/coge/FastaView.pl?fid=574789294,81617888,81689218,81822605	https://genomevolution.org/coge/FeatList.pl?fid=574789294,81617888,81689218,81822605	GRMZM2G027351_T01.v6a	GRMZM2G012326	GRMZM2G121228	GRMZM2G027351
4	https://genomevolution.org/coge/GEvo.pl?fid1=574800480;dsgid1=24790;fid2=81588247;dsgid2=11265;fid3=81756606;dsgid3=11265;fid4=81816647;dsgid4=11265;num_seqs=4;pad_gs=20000	https://genomevolution.org/coge/GEvo.pl?fid1=574800480;dsgid1=24790;fid2=81588247;dsgid2=11265;fid3=81756606;dsgid3=11265;fid4=81816647;dsgid4=11265;num_seqs=4;mask1=non-cds;mask2=non-cds;mask3=non-cds;mask4=non-cds;pad_gs=200000;autogo=1	https://genomevolution.org/coge/FastaView.pl?fid=574800480,81588247,81756606,81816647	https://genomevolution.org/coge/FeatList.pl?fid=574800480,81588247,81756606,81816647	GRMZM2G140669_T01.v6a	GRMZM2G404973	GRMZM2G054615	GRMZM2G140669
4	https://genomevolution.org/coge/GEvo.pl?fid1=81774716;dsgid1=11265;fid2=574685734;dsgid2=24790;fid3=574701868;dsgid3=24790;fid4=574791067;dsgid4=24790;num_seqs=4;pad_gs=20000	https://genomevolution.org/coge/GEvo.pl?fid1=81774716;dsgid1=11265;fid2=574685734;dsgid2=24790;fid3=574701868;dsgid3=24790;fid4=574791067;dsgid4=24790;num_seqs=4;mask1=non-cds;mask2=non-cds;mask3=non-cds;mask4=non-cds;pad_gs=200000;autogo=1	https://genomevolution.org/coge/FastaView.pl?fid=81774716,574685734,574701868,574791067	https://genomevolution.org/coge/FeatList.pl?fid=81774716,574685734,574701868,574791067	GRMZM2G702529	GRMZM2G702529_T01.v6a	GRMZM2G096086_T01.v6a	GRMZM2G035309_T01.v6a
4	https://genomevolution.org/coge/GEvo.pl?fid1=574758514;dsgid1=24790;fid2=81571453;dsgid2=11265;fid3=81742282;dsgid3=11265;fid4=81783980;dsgid4=11265;num_seqs=4;pad_gs=20000	https://genomevolution.org/coge/GEvo.pl?fid1=574758514;dsgid1=24790;fid2=81571453;dsgid2=11265;fid3=81742282;dsgid3=11265;fid4=81783980;dsgid4=11265;num_seqs=4;mask1=non-cds;mask2=non-cds;mask3=non-cds;mask4=non-cds;pad_gs=200000;autogo=1	https://genomevolution.org/coge/FastaView.pl?fid=574758514,81571453,81742282,81783980	https://genomevolution.org/coge/FeatList.pl?fid=574758514,81571453,81742282,81783980	GRMZM2G018398_T01.v6a	GRMZM2G171179	GRMZM2G018398	GRMZM2G110333
4	https://genomevolution.org/coge/GEvo.pl?fid1=574830313;dsgid1=24790;fid2=81520052;dsgid2=11265;fid3=81539414;dsgid3=11265;fid4=81619591;dsgid4=11265;num_seqs=4;pad_gs=20000	https://genomevolution.org/coge/GEvo.pl?fid1=574830313;dsgid1=24790;fid2=81520052;dsgid2=11265;fid3=81539414;dsgid3=11265;fid4=81619591;dsgid4=11265;num_seqs=4;mask1=non-cds;mask2=non-cds;mask3=non-cds;mask4=non-cds;pad_gs=200000;autogo=1	https://genomevolution.org/coge/FastaView.pl?fid=574830313,81520052,81539414,81619591	https://genomevolution.org/coge/FeatList.pl?fid=574830313,81520052,81539414,81619591	GRMZM2G177386_T02.v6a	GRMZM2G177386	GRMZM2G134628	GRMZM2G001243
4	https://genomevolution.org/coge/GEvo.pl?fid1=81569437;dsgid1=11265;fid2=574719295;dsgid2=24790;fid3=574907609;dsgid3=24790;fid4=574909468;dsgid4=24790;num_seqs=4;pad_gs=20000	https://genomevolution.org/coge/GEvo.pl?fid1=81569437;dsgid1=11265;fid2=574719295;dsgid2=24790;fid3=574907609;dsgid3=24790;fid4=574909468;dsgid4=24790;num_seqs=4;mask1=non-cds;mask2=non-cds;mask3=non-cds;mask4=non-cds;pad_gs=200000;autogo=1	https://genomevolution.org/coge/FastaView.pl?fid=81569437,574719295,574907609,574909468	https://genomevolution.org/coge/FeatList.pl?fid=81569437,574719295,574907609,574909468	GRMZM5G833635	GRMZM5G825467_T01.v6a	GRMZM5G833635_T01.v6a	GRMZM5G834207_T01.v6a
4	https://genomevolution.org/coge/GEvo.pl?fid1=574881841;dsgid1=24790;fid2=81524945;dsgid2=11265;fid3=81553180;dsgid3=11265;fid4=81651523;dsgid4=11265;num_seqs=4;pad_gs=20000	https://genomevolution.org/coge/GEvo.pl?fid1=574881841;dsgid1=24790;fid2=81524945;dsgid2=11265;fid3=81553180;dsgid3=11265;fid4=81651523;dsgid4=11265;num_seqs=4;mask1=non-cds;mask2=non-cds;mask3=non-cds;mask4=non-cds;pad_gs=200000;autogo=1	https://genomevolution.org/coge/FastaView.pl?fid=574881841,81524945,81553180,81651523	https://genomevolution.org/coge/FeatList.pl?fid=574881841,81524945,81553180,81651523	GRMZM2G449165_T01.v6a	GRMZM2G111696	GRMZM2G156016	GRMZM2G449165
4	https://genomevolution.org/coge/GEvo.pl?fid1=574875728;dsgid1=24790;fid2=81630391;dsgid2=11265;fid3=81675428;dsgid3=11265;fid4=81684022;dsgid4=11265;num_seqs=4;pad_gs=20000	https://genomevolution.org/coge/GEvo.pl?fid1=574875728;dsgid1=24790;fid2=81630391;dsgid2=11265;fid3=81675428;dsgid3=11265;fid4=81684022;dsgid4=11265;num_seqs=4;mask1=non-cds;mask2=non-cds;mask3=non-cds;mask4=non-cds;pad_gs=200000;autogo=1	https://genomevolution.org/coge/FastaView.pl?fid=574875728,81630391,81675428,81684022	https://genomevolution.org/coge/FeatList.pl?fid=574875728,81630391,81675428,81684022	GRMZM2G141859_T01.v6a	GRMZM2G141859	GRMZM2G093776	GRMZM2G112925
4	https://genomevolution.org/coge/GEvo.pl?fid1=81712303;dsgid1=11265;fid2=574638327;dsgid2=24790;fid3=574646389;dsgid3=24790;fid4=574784925;dsgid4=24790;num_seqs=4;pad_gs=20000	https://genomevolution.org/coge/GEvo.pl?fid1=81712303;dsgid1=11265;fid2=574638327;dsgid2=24790;fid3=574646389;dsgid3=24790;fid4=574784925;dsgid4=24790;num_seqs=4;mask1=non-cds;mask2=non-cds;mask3=non-cds;mask4=non-cds;pad_gs=200000;autogo=1	https://genomevolution.org/coge/FastaView.pl?fid=81712303,574638327,574646389,574784925	https://genomevolution.org/coge/FeatList.pl?fid=81712303,574638327,574646389,574784925	GRMZM2G059064	GRMZM2G059064_T02.v6a	GRMZM2G118172_T01.v6a	AC200671.4_FGT005.v6a
4	https://genomevolution.org/coge/GEvo.pl?fid1=81778461;dsgid1=11265;fid2=574674968;dsgid2=24790;fid3=574735878;dsgid3=24790;fid4=574880575;dsgid4=24790;num_seqs=4;pad_gs=20000	https://genomevolution.org/coge/GEvo.pl?fid1=81778461;dsgid1=11265;fid2=574674968;dsgid2=24790;fid3=574735878;dsgid3=24790;fid4=574880575;dsgid4=24790;num_seqs=4;mask1=non-cds;mask2=non-cds;mask3=non-cds;mask4=non-cds;pad_gs=200000;autogo=1	https://genomevolution.org/coge/FastaView.pl?fid=81778461,574674968,574735878,574880575	https://genomevolution.org/coge/FeatList.pl?fid=81778461,574674968,574735878,574880575	GRMZM2G062541	GRMZM2G062541_T01.v6a	GRMZM2G115960_T03.v6a	GRMZM2G387528_T02.v6a
4	https://genomevolution.org/coge/GEvo.pl?fid1=574789331;dsgid1=24790;fid2=81733065;dsgid2=11265;fid3=81778837;dsgid3=11265;fid4=81785543;dsgid4=11265;num_seqs=4;pad_gs=20000	https://genomevolution.org/coge/GEvo.pl?fid1=574789331;dsgid1=24790;fid2=81733065;dsgid2=11265;fid3=81778837;dsgid3=11265;fid4=81785543;dsgid4=11265;num_seqs=4;mask1=non-cds;mask2=non-cds;mask3=non-cds;mask4=non-cds;pad_gs=200000;autogo=1	https://genomevolution.org/coge/FastaView.pl?fid=574789331,81733065,81778837,81785543	https://genomevolution.org/coge/FeatList.pl?fid=574789331,81733065,81778837,81785543	GRMZM2G027697_T01.v6a	GRMZM2G043792	GRMZM2G410083	GRMZM2G027697
4	https://genomevolution.org/coge/GEvo.pl?fid1=81537494;dsgid1=11265;fid2=574736599;dsgid2=24790;fid3=574867399;dsgid3=24790;fid4=574876435;dsgid4=24790;num_seqs=4;pad_gs=20000	https://genomevolution.org/coge/GEvo.pl?fid1=81537494;dsgid1=11265;fid2=574736599;dsgid2=24790;fid3=574867399;dsgid3=24790;fid4=574876435;dsgid4=24790;num_seqs=4;mask1=non-cds;mask2=non-cds;mask3=non-cds;mask4=non-cds;pad_gs=200000;autogo=1	https://genomevolution.org/coge/FastaView.pl?fid=81537494,574736599,574867399,574876435	https://genomevolution.org/coge/FeatList.pl?fid=81537494,574736599,574867399,574876435	GRMZM2G125411	GRMZM2G125411_T01.v6a	GRMZM2G035314_T01.v6a	GRMZM2G151536_T01.v6a
4	https://genomevolution.org/coge/GEvo.pl?fid1=81562186;dsgid1=11265;fid2=574634928;dsgid2=24790;fid3=574704267;dsgid3=24790;fid4=574848171;dsgid4=24790;num_seqs=4;pad_gs=20000	https://genomevolution.org/coge/GEvo.pl?fid1=81562186;dsgid1=11265;fid2=574634928;dsgid2=24790;fid3=574704267;dsgid3=24790;fid4=574848171;dsgid4=24790;num_seqs=4;mask1=non-cds;mask2=non-cds;mask3=non-cds;mask4=non-cds;pad_gs=200000;autogo=1	https://genomevolution.org/coge/FastaView.pl?fid=81562186,574634928,574704267,574848171	https://genomevolution.org/coge/FeatList.pl?fid=81562186,574634928,574704267,574848171	GRMZM2G090739	GRMZM2G031468_T01.v6a	GRMZM2G123972_T01.v6a	GRMZM2G090739_T01.v6a
4	https://genomevolution.org/coge/GEvo.pl?fid1=81541006;dsgid1=11265;fid2=574686839;dsgid2=24790;fid3=574742608;dsgid3=24790;fid4=574872306;dsgid4=24790;num_seqs=4;pad_gs=20000	https://genomevolution.org/coge/GEvo.pl?fid1=81541006;dsgid1=11265;fid2=574686839;dsgid2=24790;fid3=574742608;dsgid3=24790;fid4=574872306;dsgid4=24790;num_seqs=4;mask1=non-cds;mask2=non-cds;mask3=non-cds;mask4=non-cds;pad_gs=200000;autogo=1	https://genomevolution.org/coge/FastaView.pl?fid=81541006,574686839,574742608,574872306	https://genomevolution.org/coge/FeatList.pl?fid=81541006,574686839,574742608,574872306	GRMZM2G327349	GRMZM5G851490_T01.v6a	GRMZM2G327349_T01.v6a	GRMZM2G092694_T01.v6a
4	https://genomevolution.org/coge/GEvo.pl?fid1=81533336;dsgid1=11265;fid2=574795955;dsgid2=24790;fid3=574827758;dsgid3=24790;fid4=574898122;dsgid4=24790;num_seqs=4;pad_gs=20000	https://genomevolution.org/coge/GEvo.pl?fid1=81533336;dsgid1=11265;fid2=574795955;dsgid2=24790;fid3=574827758;dsgid3=24790;fid4=574898122;dsgid4=24790;num_seqs=4;mask1=non-cds;mask2=non-cds;mask3=non-cds;mask4=non-cds;pad_gs=200000;autogo=1	https://genomevolution.org/coge/FastaView.pl?fid=81533336,574795955,574827758,574898122	https://genomevolution.org/coge/FeatList.pl?fid=81533336,574795955,574827758,574898122	GRMZM2G141325	GRMZM2G092968_T01.v6a	GRMZM2G141325_T01.v6a	GRMZM2G125441_T01.v6a
4	https://genomevolution.org/coge/GEvo.pl?fid1=574747748;dsgid1=24790;fid2=81518483;dsgid2=11265;fid3=81535475;dsgid3=11265;fid4=81632176;dsgid4=11265;num_seqs=4;pad_gs=20000	https://genomevolution.org/coge/GEvo.pl?fid1=574747748;dsgid1=24790;fid2=81518483;dsgid2=11265;fid3=81535475;dsgid3=11265;fid4=81632176;dsgid4=11265;num_seqs=4;mask1=non-cds;mask2=non-cds;mask3=non-cds;mask4=non-cds;pad_gs=200000;autogo=1	https://genomevolution.org/coge/FastaView.pl?fid=574747748,81518483,81535475,81632176	https://genomevolution.org/coge/FeatList.pl?fid=574747748,81518483,81535475,81632176	GRMZM2G479423_T01.v6a	GRMZM2G059285	GRMZM2G479423	GRMZM2G087206
4	https://genomevolution.org/coge/GEvo.pl?fid1=574641188;dsgid1=24790;fid2=81570742;dsgid2=11265;fid3=81659242;dsgid3=11265;fid4=81692254;dsgid4=11265;num_seqs=4;pad_gs=20000	https://genomevolution.org/coge/GEvo.pl?fid1=574641188;dsgid1=24790;fid2=81570742;dsgid2=11265;fid3=81659242;dsgid3=11265;fid4=81692254;dsgid4=11265;num_seqs=4;mask1=non-cds;mask2=non-cds;mask3=non-cds;mask4=non-cds;pad_gs=200000;autogo=1	https://genomevolution.org/coge/FastaView.pl?fid=574641188,81570742,81659242,81692254	https://genomevolution.org/coge/FeatList.pl?fid=574641188,81570742,81659242,81692254	GRMZM2G083248_T01.v6a	GRMZM2G087901	GRMZM2G034302	GRMZM2G083248
4	https://genomevolution.org/coge/GEvo.pl?fid1=574662543;dsgid1=24790;fid2=81557035;dsgid2=11265;fid3=81669164;dsgid3=11265;fid4=81823451;dsgid4=11265;num_seqs=4;pad_gs=20000	https://genomevolution.org/coge/GEvo.pl?fid1=574662543;dsgid1=24790;fid2=81557035;dsgid2=11265;fid3=81669164;dsgid3=11265;fid4=81823451;dsgid4=11265;num_seqs=4;mask1=non-cds;mask2=non-cds;mask3=non-cds;mask4=non-cds;pad_gs=200000;autogo=1	https://genomevolution.org/coge/FastaView.pl?fid=574662543,81557035,81669164,81823451	https://genomevolution.org/coge/FeatList.pl?fid=574662543,81557035,81669164,81823451	GRMZM2G474685_T01.v6a	GRMZM2G480050	GRMZM2G474685	GRMZM2G350428
4	https://genomevolution.org/coge/GEvo.pl?fid1=81621715;dsgid1=11265;fid2=574728547;dsgid2=24790;fid3=574818838;dsgid3=24790;fid4=574875893;dsgid4=24790;num_seqs=4;pad_gs=20000	https://genomevolution.org/coge/GEvo.pl?fid1=81621715;dsgid1=11265;fid2=574728547;dsgid2=24790;fid3=574818838;dsgid3=24790;fid4=574875893;dsgid4=24790;num_seqs=4;mask1=non-cds;mask2=non-cds;mask3=non-cds;mask4=non-cds;pad_gs=200000;autogo=1	https://genomevolution.org/coge/FastaView.pl?fid=81621715,574728547,574818838,574875893	https://genomevolution.org/coge/FeatList.pl?fid=81621715,574728547,574818838,574875893	GRMZM2G144028	GRMZM2G028568_T02.v6a	GRMZM2G017157_T01.v6a	GRMZM2G144028_T01.v6a
4	https://genomevolution.org/coge/GEvo.pl?fid1=574677847;dsgid1=24790;fid2=81587773;dsgid2=11265;fid3=81755382;dsgid3=11265;fid4=81759764;dsgid4=11265;num_seqs=4;pad_gs=20000	https://genomevolution.org/coge/GEvo.pl?fid1=574677847;dsgid1=24790;fid2=81587773;dsgid2=11265;fid3=81755382;dsgid3=11265;fid4=81759764;dsgid4=11265;num_seqs=4;mask1=non-cds;mask2=non-cds;mask3=non-cds;mask4=non-cds;pad_gs=200000;autogo=1	https://genomevolution.org/coge/FastaView.pl?fid=574677847,81587773,81755382,81759764	https://genomevolution.org/coge/FeatList.pl?fid=574677847,81587773,81755382,81759764	GRMZM2G120940_T01.v6a	GRMZM5G851032	GRMZM2G120940	GRMZM2G431030
4	https://genomevolution.org/coge/GEvo.pl?fid1=81545695;dsgid1=11265;fid2=574742722;dsgid2=24790;fid3=574838797;dsgid3=24790;fid4=574875041;dsgid4=24790;num_seqs=4;pad_gs=20000	https://genomevolution.org/coge/GEvo.pl?fid1=81545695;dsgid1=11265;fid2=574742722;dsgid2=24790;fid3=574838797;dsgid3=24790;fid4=574875041;dsgid4=24790;num_seqs=4;mask1=non-cds;mask2=non-cds;mask3=non-cds;mask4=non-cds;pad_gs=200000;autogo=1	https://genomevolution.org/coge/FastaView.pl?fid=81545695,574742722,574838797,574875041	https://genomevolution.org/coge/FeatList.pl?fid=81545695,574742722,574838797,574875041	GRMZM2G330302	GRMZM2G330302_T01.v6a	GRMZM5G855337_T01.v6a	GRMZM2G132547_T01.v6a
4	https://genomevolution.org/coge/GEvo.pl?fid1=574829790;dsgid1=24790;fid2=81529247;dsgid2=11265;fid3=81536273;dsgid3=11265;fid4=81641927;dsgid4=11265;num_seqs=4;pad_gs=20000	https://genomevolution.org/coge/GEvo.pl?fid1=574829790;dsgid1=24790;fid2=81529247;dsgid2=11265;fid3=81536273;dsgid3=11265;fid4=81641927;dsgid4=11265;num_seqs=4;mask1=non-cds;mask2=non-cds;mask3=non-cds;mask4=non-cds;pad_gs=200000;autogo=1	https://genomevolution.org/coge/FastaView.pl?fid=574829790,81529247,81536273,81641927	https://genomevolution.org/coge/FeatList.pl?fid=574829790,81529247,81536273,81641927	GRMZM2G170400_T01.v6a	GRMZM2G170400	GRMZM2G122296	GRMZM2G060886
4	https://genomevolution.org/coge/GEvo.pl?fid1=81550615;dsgid1=11265;fid2=574655010;dsgid2=24790;fid3=574727684;dsgid3=24790;fid4=574909741;dsgid4=24790;num_seqs=4;pad_gs=20000	https://genomevolution.org/coge/GEvo.pl?fid1=81550615;dsgid1=11265;fid2=574655010;dsgid2=24790;fid3=574727684;dsgid3=24790;fid4=574909741;dsgid4=24790;num_seqs=4;mask1=non-cds;mask2=non-cds;mask3=non-cds;mask4=non-cds;pad_gs=200000;autogo=1	https://genomevolution.org/coge/FastaView.pl?fid=81550615,574655010,574727684,574909741	https://genomevolution.org/coge/FeatList.pl?fid=81550615,574655010,574727684,574909741	GRMZM2G018664	GRMZM2G314427_T01.v6a	GRMZM2G018664_T01.v6a	GRMZM5G884707_T01.v6a
4	https://genomevolution.org/coge/GEvo.pl?fid1=81560848;dsgid1=11265;fid2=574637701;dsgid2=24790;fid3=574710493;dsgid3=24790;fid4=574845831;dsgid4=24790;num_seqs=4;pad_gs=20000	https://genomevolution.org/coge/GEvo.pl?fid1=81560848;dsgid1=11265;fid2=574637701;dsgid2=24790;fid3=574710493;dsgid3=24790;fid4=574845831;dsgid4=24790;num_seqs=4;mask1=non-cds;mask2=non-cds;mask3=non-cds;mask4=non-cds;pad_gs=200000;autogo=1	https://genomevolution.org/coge/FastaView.pl?fid=81560848,574637701,574710493,574845831	https://genomevolution.org/coge/FeatList.pl?fid=81560848,574637701,574710493,574845831	GRMZM2G054277	GRMZM2G054252_T01.v6a	GRMZM2G179049_T02.v6a	GRMZM2G054277_T01.v6a
4	https://genomevolution.org/coge/GEvo.pl?fid1=574750973;dsgid1=24790;fid2=81520415;dsgid2=11265;fid3=81550030;dsgid3=11265;fid4=81637142;dsgid4=11265;num_seqs=4;pad_gs=20000	https://genomevolution.org/coge/GEvo.pl?fid1=574750973;dsgid1=24790;fid2=81520415;dsgid2=11265;fid3=81550030;dsgid3=11265;fid4=81637142;dsgid4=11265;num_seqs=4;mask1=non-cds;mask2=non-cds;mask3=non-cds;mask4=non-cds;pad_gs=200000;autogo=1	https://genomevolution.org/coge/FastaView.pl?fid=574750973,81520415,81550030,81637142	https://genomevolution.org/coge/FeatList.pl?fid=574750973,81520415,81550030,81637142	GRMZM5G858738_T01.v6a	GRMZM2G440968	GRMZM2G438551	GRMZM2G012160
4	https://genomevolution.org/coge/GEvo.pl?fid1=574877317;dsgid1=24790;fid2=81528227;dsgid2=11265;fid3=81552391;dsgid3=11265;fid4=81636130;dsgid4=11265;num_seqs=4;pad_gs=20000	https://genomevolution.org/coge/GEvo.pl?fid1=574877317;dsgid1=24790;fid2=81528227;dsgid2=11265;fid3=81552391;dsgid3=11265;fid4=81636130;dsgid4=11265;num_seqs=4;mask1=non-cds;mask2=non-cds;mask3=non-cds;mask4=non-cds;pad_gs=200000;autogo=1	https://genomevolution.org/coge/FastaView.pl?fid=574877317,81528227,81552391,81636130	https://genomevolution.org/coge/FeatList.pl?fid=574877317,81528227,81552391,81636130	GRMZM2G163561_T01.v6a	GRMZM2G140609	GRMZM2G084465	GRMZM2G163561
4	https://genomevolution.org/coge/GEvo.pl?fid1=574693940;dsgid1=24790;fid2=81559699;dsgid2=11265;fid3=81592546;dsgid3=11265;fid4=81657605;dsgid4=11265;num_seqs=4;pad_gs=20000	https://genomevolution.org/coge/GEvo.pl?fid1=574693940;dsgid1=24790;fid2=81559699;dsgid2=11265;fid3=81592546;dsgid3=11265;fid4=81657605;dsgid4=11265;num_seqs=4;mask1=non-cds;mask2=non-cds;mask3=non-cds;mask4=non-cds;pad_gs=200000;autogo=1	https://genomevolution.org/coge/FastaView.pl?fid=574693940,81559699,81592546,81657605	https://genomevolution.org/coge/FeatList.pl?fid=574693940,81559699,81592546,81657605	GRMZM2G015666_T01.v6a	GRMZM2G082586	GRMZM2G015666	GRMZM2G175955
4	https://genomevolution.org/coge/GEvo.pl?fid1=81784955;dsgid1=11265;fid2=574635839;dsgid2=24790;fid3=574713316;dsgid3=24790;fid4=574792291;dsgid4=24790;num_seqs=4;pad_gs=20000	https://genomevolution.org/coge/GEvo.pl?fid1=81784955;dsgid1=11265;fid2=574635839;dsgid2=24790;fid3=574713316;dsgid3=24790;fid4=574792291;dsgid4=24790;num_seqs=4;mask1=non-cds;mask2=non-cds;mask3=non-cds;mask4=non-cds;pad_gs=200000;autogo=1	https://genomevolution.org/coge/FastaView.pl?fid=81784955,574635839,574713316,574792291	https://genomevolution.org/coge/FeatList.pl?fid=81784955,574635839,574713316,574792291	GRMZM2G052423	GRMZM2G040030_T01.v6a	GRMZM2G378515_T02.v6a	GRMZM2G052423_T01.v6a
4	https://genomevolution.org/coge/GEvo.pl?fid1=574728453;dsgid1=24790;fid2=81518729;dsgid2=11265;fid3=81539153;dsgid3=11265;fid4=81621011;dsgid4=11265;num_seqs=4;pad_gs=20000	https://genomevolution.org/coge/GEvo.pl?fid1=574728453;dsgid1=24790;fid2=81518729;dsgid2=11265;fid3=81539153;dsgid3=11265;fid4=81621011;dsgid4=11265;num_seqs=4;mask1=non-cds;mask2=non-cds;mask3=non-cds;mask4=non-cds;pad_gs=200000;autogo=1	https://genomevolution.org/coge/FastaView.pl?fid=574728453,81518729,81539153,81621011	https://genomevolution.org/coge/FeatList.pl?fid=574728453,81518729,81539153,81621011	GRMZM2G027375_T01.v6a	GRMZM2G125034	GRMZM2G027375	GRMZM2G019777
4	https://genomevolution.org/coge/GEvo.pl?fid1=81557119;dsgid1=11265;fid2=574658256;dsgid2=24790;fid3=574712972;dsgid3=24790;fid4=574846868;dsgid4=24790;num_seqs=4;pad_gs=20000	https://genomevolution.org/coge/GEvo.pl?fid1=81557119;dsgid1=11265;fid2=574658256;dsgid2=24790;fid3=574712972;dsgid3=24790;fid4=574846868;dsgid4=24790;num_seqs=4;mask1=non-cds;mask2=non-cds;mask3=non-cds;mask4=non-cds;pad_gs=200000;autogo=1	https://genomevolution.org/coge/FastaView.pl?fid=81557119,574658256,574712972,574846868	https://genomevolution.org/coge/FeatList.pl?fid=81557119,574658256,574712972,574846868	GRMZM2G070807	GRMZM2G371271_T01.v6a	GRMZM2G367206_T05.v6a	GRMZM2G070807_T01.v6a
4	https://genomevolution.org/coge/GEvo.pl?fid1=81580357;dsgid1=11265;fid2=574644510;dsgid2=24790;fid3=574651496;dsgid3=24790;fid4=574901284;dsgid4=24790;num_seqs=4;pad_gs=20000	https://genomevolution.org/coge/GEvo.pl?fid1=81580357;dsgid1=11265;fid2=574644510;dsgid2=24790;fid3=574651496;dsgid3=24790;fid4=574901284;dsgid4=24790;num_seqs=4;mask1=non-cds;mask2=non-cds;mask3=non-cds;mask4=non-cds;pad_gs=200000;autogo=1	https://genomevolution.org/coge/FastaView.pl?fid=81580357,574644510,574651496,574901284	https://genomevolution.org/coge/FeatList.pl?fid=81580357,574644510,574651496,574901284	GRMZM2G178847	GRMZM2G104024_T01.v6a	GRMZM2G162814_T01.v6a	GRMZM2G178847_T02.v6a
4	https://genomevolution.org/coge/GEvo.pl?fid1=81552520;dsgid1=11265;fid2=574742869;dsgid2=24790;fid3=574837939;dsgid3=24790;fid4=574874534;dsgid4=24790;num_seqs=4;pad_gs=20000	https://genomevolution.org/coge/GEvo.pl?fid1=81552520;dsgid1=11265;fid2=574742869;dsgid2=24790;fid3=574837939;dsgid3=24790;fid4=574874534;dsgid4=24790;num_seqs=4;mask1=non-cds;mask2=non-cds;mask3=non-cds;mask4=non-cds;pad_gs=200000;autogo=1	https://genomevolution.org/coge/FastaView.pl?fid=81552520,574742869,574837939,574874534	https://genomevolution.org/coge/FeatList.pl?fid=81552520,574742869,574837939,574874534	GRMZM2G335359	GRMZM2G335359_T01.v6a	GRMZM5G820401_T01.v6a	GRMZM2G124876_T01.v6a
4	https://genomevolution.org/coge/GEvo.pl?fid1=574826091;dsgid1=24790;fid2=81525185;dsgid2=11265;fid3=81548449;dsgid3=11265;fid4=81636382;dsgid4=11265;num_seqs=4;pad_gs=20000	https://genomevolution.org/coge/GEvo.pl?fid1=574826091;dsgid1=24790;fid2=81525185;dsgid2=11265;fid3=81548449;dsgid3=11265;fid4=81636382;dsgid4=11265;num_seqs=4;mask1=non-cds;mask2=non-cds;mask3=non-cds;mask4=non-cds;pad_gs=200000;autogo=1	https://genomevolution.org/coge/FastaView.pl?fid=574826091,81525185,81548449,81636382	https://genomevolution.org/coge/FeatList.pl?fid=574826091,81525185,81548449,81636382	GRMZM2G117497_T01.v6a	GRMZM2G117497	GRMZM2G121753	GRMZM2G158117
4	https://genomevolution.org/coge/GEvo.pl?fid1=574869836;dsgid1=24790;fid2=81534815;dsgid2=11265;fid3=81632188;dsgid3=11265;fid4=81636736;dsgid4=11265;num_seqs=4;pad_gs=20000	https://genomevolution.org/coge/GEvo.pl?fid1=574869836;dsgid1=24790;fid2=81534815;dsgid2=11265;fid3=81632188;dsgid3=11265;fid4=81636736;dsgid4=11265;num_seqs=4;mask1=non-cds;mask2=non-cds;mask3=non-cds;mask4=non-cds;pad_gs=200000;autogo=1	https://genomevolution.org/coge/FastaView.pl?fid=574869836,81534815,81632188,81636736	https://genomevolution.org/coge/FeatList.pl?fid=574869836,81534815,81632188,81636736	GRMZM2G073347_T01.v6a	AC213654.3_FG003	GRMZM2G409635	GRMZM2G073347
4	https://genomevolution.org/coge/GEvo.pl?fid1=81711152;dsgid1=11265;fid2=574637935;dsgid2=24790;fid3=574695391;dsgid3=24790;fid4=574847543;dsgid4=24790;num_seqs=4;pad_gs=20000	https://genomevolution.org/coge/GEvo.pl?fid1=81711152;dsgid1=11265;fid2=574637935;dsgid2=24790;fid3=574695391;dsgid3=24790;fid4=574847543;dsgid4=24790;num_seqs=4;mask1=non-cds;mask2=non-cds;mask3=non-cds;mask4=non-cds;pad_gs=200000;autogo=1	https://genomevolution.org/coge/FastaView.pl?fid=81711152,574637935,574695391,574847543	https://genomevolution.org/coge/FeatList.pl?fid=81711152,574637935,574695391,574847543	GRMZM2G056462	GRMZM2G056462_T01.v6a	GRMZM2G030646_T01.v6a	GRMZM2G080048_T01.v6a
4	https://genomevolution.org/coge/GEvo.pl?fid1=574828133;dsgid1=24790;fid2=81526820;dsgid2=11265;fid3=81547786;dsgid3=11265;fid4=81632032;dsgid4=11265;num_seqs=4;pad_gs=20000	https://genomevolution.org/coge/GEvo.pl?fid1=574828133;dsgid1=24790;fid2=81526820;dsgid2=11265;fid3=81547786;dsgid3=11265;fid4=81632032;dsgid4=11265;num_seqs=4;mask1=non-cds;mask2=non-cds;mask3=non-cds;mask4=non-cds;pad_gs=200000;autogo=1	https://genomevolution.org/coge/FastaView.pl?fid=574828133,81526820,81547786,81632032	https://genomevolution.org/coge/FeatList.pl?fid=574828133,81526820,81547786,81632032	GRMZM2G146152_T01.v6a	GRMZM2G146152	GRMZM2G072780	GRMZM2G447271
4	https://genomevolution.org/coge/GEvo.pl?fid1=574739385;dsgid1=24790;fid2=81531218;dsgid2=11265;fid3=81536828;dsgid3=11265;fid4=81630553;dsgid4=11265;num_seqs=4;pad_gs=20000	https://genomevolution.org/coge/GEvo.pl?fid1=574739385;dsgid1=24790;fid2=81531218;dsgid2=11265;fid3=81536828;dsgid3=11265;fid4=81630553;dsgid4=11265;num_seqs=4;mask1=non-cds;mask2=non-cds;mask3=non-cds;mask4=non-cds;pad_gs=200000;autogo=1	https://genomevolution.org/coge/FastaView.pl?fid=574739385,81531218,81536828,81630553	https://genomevolution.org/coge/FeatList.pl?fid=574739385,81531218,81536828,81630553	GRMZM2G149662_T01.v6a	GRMZM2G073415	GRMZM2G149662	GRMZM2G046098
4	https://genomevolution.org/coge/GEvo.pl?fid1=81650392;dsgid1=11265;fid2=574745429;dsgid2=24790;fid3=574834254;dsgid3=24790;fid4=574871563;dsgid4=24790;num_seqs=4;pad_gs=20000	https://genomevolution.org/coge/GEvo.pl?fid1=81650392;dsgid1=11265;fid2=574745429;dsgid2=24790;fid3=574834254;dsgid3=24790;fid4=574871563;dsgid4=24790;num_seqs=4;mask1=non-cds;mask2=non-cds;mask3=non-cds;mask4=non-cds;pad_gs=200000;autogo=1	https://genomevolution.org/coge/FastaView.pl?fid=81650392,574745429,574834254,574871563	https://genomevolution.org/coge/FeatList.pl?fid=81650392,574745429,574834254,574871563	GRMZM2G082490	GRMZM2G394973_T01.v6a	GRMZM2G435475_T01.v6a	GRMZM2G082490_T01.v6a
4	https://genomevolution.org/coge/GEvo.pl?fid1=81602029;dsgid1=11265;fid2=574694597;dsgid2=24790;fid3=574773295;dsgid3=24790;fid4=574847452;dsgid4=24790;num_seqs=4;pad_gs=20000	https://genomevolution.org/coge/GEvo.pl?fid1=81602029;dsgid1=11265;fid2=574694597;dsgid2=24790;fid3=574773295;dsgid3=24790;fid4=574847452;dsgid4=24790;num_seqs=4;mask1=non-cds;mask2=non-cds;mask3=non-cds;mask4=non-cds;pad_gs=200000;autogo=1	https://genomevolution.org/coge/FastaView.pl?fid=81602029,574694597,574773295,574847452	https://genomevolution.org/coge/FeatList.pl?fid=81602029,574694597,574773295,574847452	GRMZM2G022162	GRMZM2G022162_T01.v6a	GRMZM2G174776_T01.v6a	GRMZM2G078691_T01.v6a
4	https://genomevolution.org/coge/GEvo.pl?fid1=574855631;dsgid1=24790;fid2=81547975;dsgid2=11265;fid3=81556402;dsgid3=11265;fid4=81617825;dsgid4=11265;num_seqs=4;pad_gs=20000	https://genomevolution.org/coge/GEvo.pl?fid1=574855631;dsgid1=24790;fid2=81547975;dsgid2=11265;fid3=81556402;dsgid3=11265;fid4=81617825;dsgid4=11265;num_seqs=4;mask1=non-cds;mask2=non-cds;mask3=non-cds;mask4=non-cds;pad_gs=200000;autogo=1	https://genomevolution.org/coge/FastaView.pl?fid=574855631,81547975,81556402,81617825	https://genomevolution.org/coge/FeatList.pl?fid=574855631,81547975,81556402,81617825	GRMZM2G348863_T01.v6a	GRMZM2G019686	GRMZM2G348863	GRMZM2G474468
4	https://genomevolution.org/coge/GEvo.pl?fid1=574849577;dsgid1=24790;fid2=81545617;dsgid2=11265;fid3=81555580;dsgid3=11265;fid4=81596358;dsgid4=11265;num_seqs=4;pad_gs=20000	https://genomevolution.org/coge/GEvo.pl?fid1=574849577;dsgid1=24790;fid2=81545617;dsgid2=11265;fid3=81555580;dsgid3=11265;fid4=81596358;dsgid4=11265;num_seqs=4;mask1=non-cds;mask2=non-cds;mask3=non-cds;mask4=non-cds;pad_gs=200000;autogo=1	https://genomevolution.org/coge/FastaView.pl?fid=574849577,81545617,81555580,81596358	https://genomevolution.org/coge/FeatList.pl?fid=574849577,81545617,81555580,81596358	GRMZM2G113863_T01.v6a	GRMZM5G822137	GRMZM2G113863	GRMZM2G123486
4	https://genomevolution.org/coge/GEvo.pl?fid1=81802558;dsgid1=11265;fid2=574760384;dsgid2=24790;fid3=574798358;dsgid3=24790;fid4=574833095;dsgid4=24790;num_seqs=4;pad_gs=20000	https://genomevolution.org/coge/GEvo.pl?fid1=81802558;dsgid1=11265;fid2=574760384;dsgid2=24790;fid3=574798358;dsgid3=24790;fid4=574833095;dsgid4=24790;num_seqs=4;mask1=non-cds;mask2=non-cds;mask3=non-cds;mask4=non-cds;pad_gs=200000;autogo=1	https://genomevolution.org/coge/FastaView.pl?fid=81802558,574760384,574798358,574833095	https://genomevolution.org/coge/FeatList.pl?fid=81802558,574760384,574798358,574833095	GRMZM2G118366	GRMZM2G041809_T01.v6a	GRMZM2G118366_T01.v6a	GRMZM2G383680_T01.v6a
4	https://genomevolution.org/coge/GEvo.pl?fid1=81793099;dsgid1=11265;fid2=574678093;dsgid2=24790;fid3=574759323;dsgid3=24790;fid4=574792720;dsgid4=24790;num_seqs=4;pad_gs=20000	https://genomevolution.org/coge/GEvo.pl?fid1=81793099;dsgid1=11265;fid2=574678093;dsgid2=24790;fid3=574759323;dsgid3=24790;fid4=574792720;dsgid4=24790;num_seqs=4;mask1=non-cds;mask2=non-cds;mask3=non-cds;mask4=non-cds;pad_gs=200000;autogo=1	https://genomevolution.org/coge/FastaView.pl?fid=81793099,574678093,574759323,574792720	https://genomevolution.org/coge/FeatList.pl?fid=81793099,574678093,574759323,574792720	GRMZM2G056908	GRMZM2G125023_T01.v6a	GRMZM2G027447_T01.v6a	GRMZM2G056908_T01.v6a
4	https://genomevolution.org/coge/GEvo.pl?fid1=81562477;dsgid1=11265;fid2=574661001;dsgid2=24790;fid3=574698995;dsgid3=24790;fid4=574847065;dsgid4=24790;num_seqs=4;pad_gs=20000	https://genomevolution.org/coge/GEvo.pl?fid1=81562477;dsgid1=11265;fid2=574661001;dsgid2=24790;fid3=574698995;dsgid3=24790;fid4=574847065;dsgid4=24790;num_seqs=4;mask1=non-cds;mask2=non-cds;mask3=non-cds;mask4=non-cds;pad_gs=200000;autogo=1	https://genomevolution.org/coge/FastaView.pl?fid=81562477,574661001,574698995,574847065	https://genomevolution.org/coge/FeatList.pl?fid=81562477,574661001,574698995,574847065	GRMZM2G072669	GRMZM2G442763_T02.v6a	GRMZM2G066516_T01.v6a	GRMZM2G072669_T01.v6a
4	https://genomevolution.org/coge/GEvo.pl?fid1=81583873;dsgid1=11265;fid2=574628065;dsgid2=24790;fid3=574697213;dsgid3=24790;fid4=574846566;dsgid4=24790;num_seqs=4;pad_gs=20000	https://genomevolution.org/coge/GEvo.pl?fid1=81583873;dsgid1=11265;fid2=574628065;dsgid2=24790;fid3=574697213;dsgid3=24790;fid4=574846566;dsgid4=24790;num_seqs=4;mask1=non-cds;mask2=non-cds;mask3=non-cds;mask4=non-cds;pad_gs=200000;autogo=1	https://genomevolution.org/coge/FastaView.pl?fid=81583873,574628065,574697213,574846566	https://genomevolution.org/coge/FeatList.pl?fid=81583873,574628065,574697213,574846566	GRMZM2G047971	AC197246.3_FGT003.v6a	GRMZM2G047971_T01.v6a	GRMZM2G065868_T03.v6a
4	https://genomevolution.org/coge/GEvo.pl?fid1=574788493;dsgid1=24790;fid2=81596917;dsgid2=11265;fid3=81757233;dsgid3=11265;fid4=81806417;dsgid4=11265;num_seqs=4;pad_gs=20000	https://genomevolution.org/coge/GEvo.pl?fid1=574788493;dsgid1=24790;fid2=81596917;dsgid2=11265;fid3=81757233;dsgid3=11265;fid4=81806417;dsgid4=11265;num_seqs=4;mask1=non-cds;mask2=non-cds;mask3=non-cds;mask4=non-cds;pad_gs=200000;autogo=1	https://genomevolution.org/coge/FastaView.pl?fid=574788493,81596917,81757233,81806417	https://genomevolution.org/coge/FeatList.pl?fid=574788493,81596917,81757233,81806417	GRMZM2G017991_T01.v6a	GRMZM5G800014	GRMZM2G045844	GRMZM2G017991
4	https://genomevolution.org/coge/GEvo.pl?fid1=574721271;dsgid1=24790;fid2=81591490;dsgid2=11265;fid3=81770020;dsgid3=11265;fid4=81783991;dsgid4=11265;num_seqs=4;pad_gs=20000	https://genomevolution.org/coge/GEvo.pl?fid1=574721271;dsgid1=24790;fid2=81591490;dsgid2=11265;fid3=81770020;dsgid3=11265;fid4=81783991;dsgid4=11265;num_seqs=4;mask1=non-cds;mask2=non-cds;mask3=non-cds;mask4=non-cds;pad_gs=200000;autogo=1	https://genomevolution.org/coge/FastaView.pl?fid=574721271,81591490,81770020,81783991	https://genomevolution.org/coge/FeatList.pl?fid=574721271,81591490,81770020,81783991	GRMZM5G886913_T02.v6a	GRMZM5G886913	GRMZM2G128078	GRMZM2G120035
4	https://genomevolution.org/coge/GEvo.pl?fid1=81766532;dsgid1=11265;fid2=574678850;dsgid2=24790;fid3=574710034;dsgid3=24790;fid4=574737605;dsgid4=24790;num_seqs=4;pad_gs=20000	https://genomevolution.org/coge/GEvo.pl?fid1=81766532;dsgid1=11265;fid2=574678850;dsgid2=24790;fid3=574710034;dsgid3=24790;fid4=574737605;dsgid4=24790;num_seqs=4;mask1=non-cds;mask2=non-cds;mask3=non-cds;mask4=non-cds;pad_gs=200000;autogo=1	https://genomevolution.org/coge/FastaView.pl?fid=81766532,574678850,574710034,574737605	https://genomevolution.org/coge/FeatList.pl?fid=81766532,574678850,574710034,574737605	GRMZM2G138659	GRMZM2G138659_T01.v6a	GRMZM2G175008_T01.v6a	GRMZM2G138496_T02.v6a
4	https://genomevolution.org/coge/GEvo.pl?fid1=81534317;dsgid1=11265;fid2=574747024;dsgid2=24790;fid3=574866804;dsgid3=24790;fid4=574874452;dsgid4=24790;num_seqs=4;pad_gs=20000	https://genomevolution.org/coge/GEvo.pl?fid1=81534317;dsgid1=11265;fid2=574747024;dsgid2=24790;fid3=574866804;dsgid3=24790;fid4=574874452;dsgid4=24790;num_seqs=4;mask1=non-cds;mask2=non-cds;mask3=non-cds;mask4=non-cds;pad_gs=200000;autogo=1	https://genomevolution.org/coge/FastaView.pl?fid=81534317,574747024,574866804,574874452	https://genomevolution.org/coge/FeatList.pl?fid=81534317,574747024,574866804,574874452	GRMZM2G454081	GRMZM2G454081_T04.v6a	GRMZM2G027794_T02.v6a	GRMZM2G124089_T01.v6a
4	https://genomevolution.org/coge/GEvo.pl?fid1=574711908;dsgid1=24790;fid2=81561625;dsgid2=11265;fid3=81617454;dsgid3=11265;fid4=81694859;dsgid4=11265;num_seqs=4;pad_gs=20000	https://genomevolution.org/coge/GEvo.pl?fid1=574711908;dsgid1=24790;fid2=81561625;dsgid2=11265;fid3=81617454;dsgid3=11265;fid4=81694859;dsgid4=11265;num_seqs=4;mask1=non-cds;mask2=non-cds;mask3=non-cds;mask4=non-cds;pad_gs=200000;autogo=1	https://genomevolution.org/coge/FastaView.pl?fid=574711908,81561625,81617454,81694859	https://genomevolution.org/coge/FeatList.pl?fid=574711908,81561625,81617454,81694859	GRMZM2G337514_T01.v6a	GRMZM2G080270	GRMZM2G337514	GRMZM2G016480
4	https://genomevolution.org/coge/GEvo.pl?fid1=81751468;dsgid1=11265;fid2=574704017;dsgid2=24790;fid3=574755981;dsgid3=24790;fid4=574848386;dsgid4=24790;num_seqs=4;pad_gs=20000	https://genomevolution.org/coge/GEvo.pl?fid1=81751468;dsgid1=11265;fid2=574704017;dsgid2=24790;fid3=574755981;dsgid3=24790;fid4=574848386;dsgid4=24790;num_seqs=4;mask1=non-cds;mask2=non-cds;mask3=non-cds;mask4=non-cds;pad_gs=200000;autogo=1	https://genomevolution.org/coge/FastaView.pl?fid=81751468,574704017,574755981,574848386	https://genomevolution.org/coge/FeatList.pl?fid=81751468,574704017,574755981,574848386	GRMZM2G001541	GRMZM2G120110_T01.v6a	GRMZM2G001541_T01.v6a	GRMZM2G094592_T01.v6a
4	https://genomevolution.org/coge/GEvo.pl?fid1=81582904;dsgid1=11265;fid2=574719170;dsgid2=24790;fid3=574908452;dsgid3=24790;fid4=574909571;dsgid4=24790;num_seqs=4;pad_gs=20000	https://genomevolution.org/coge/GEvo.pl?fid1=81582904;dsgid1=11265;fid2=574719170;dsgid2=24790;fid3=574908452;dsgid3=24790;fid4=574909571;dsgid4=24790;num_seqs=4;mask1=non-cds;mask2=non-cds;mask3=non-cds;mask4=non-cds;pad_gs=200000;autogo=1	https://genomevolution.org/coge/FastaView.pl?fid=81582904,574719170,574908452,574909571	https://genomevolution.org/coge/FeatList.pl?fid=81582904,574719170,574908452,574909571	GRMZM5G869778	GRMZM5G820905_T01.v6a	GRMZM5G869778_T01.v6a	GRMZM5G850100_T01.v6a
4	https://genomevolution.org/coge/GEvo.pl?fid1=81526115;dsgid1=11265;fid2=574819040;dsgid2=24790;fid3=574874270;dsgid3=24790;fid4=574874508;dsgid4=24790;num_seqs=4;pad_gs=20000	https://genomevolution.org/coge/GEvo.pl?fid1=81526115;dsgid1=11265;fid2=574819040;dsgid2=24790;fid3=574874270;dsgid3=24790;fid4=574874508;dsgid4=24790;num_seqs=4;mask1=non-cds;mask2=non-cds;mask3=non-cds;mask4=non-cds;pad_gs=200000;autogo=1	https://genomevolution.org/coge/FastaView.pl?fid=81526115,574819040,574874270,574874508	https://genomevolution.org/coge/FeatList.pl?fid=81526115,574819040,574874270,574874508	GRMZM2G020814	GRMZM2G020814_T01.v6a	GRMZM2G120816_T01.v6a	GRMZM2G124701_T01.v6a
4	https://genomevolution.org/coge/GEvo.pl?fid1=574896788;dsgid1=24790;fid2=81571462;dsgid2=11265;fid3=81675778;dsgid3=11265;fid4=81681733;dsgid4=11265;num_seqs=4;pad_gs=20000	https://genomevolution.org/coge/GEvo.pl?fid1=574896788;dsgid1=24790;fid2=81571462;dsgid2=11265;fid3=81675778;dsgid3=11265;fid4=81681733;dsgid4=11265;num_seqs=4;mask1=non-cds;mask2=non-cds;mask3=non-cds;mask4=non-cds;pad_gs=200000;autogo=1	https://genomevolution.org/coge/FastaView.pl?fid=574896788,81571462,81675778,81681733	https://genomevolution.org/coge/FeatList.pl?fid=574896788,81571462,81675778,81681733	GRMZM2G104626_T01.v6a	GRMZM2G104626	GRMZM2G063024	GRMZM2G149636
4	https://genomevolution.org/coge/GEvo.pl?fid1=574789153;dsgid1=24790;fid2=81675149;dsgid2=11265;fid3=81691252;dsgid3=11265;fid4=81816659;dsgid4=11265;num_seqs=4;pad_gs=20000	https://genomevolution.org/coge/GEvo.pl?fid1=574789153;dsgid1=24790;fid2=81675149;dsgid2=11265;fid3=81691252;dsgid3=11265;fid4=81816659;dsgid4=11265;num_seqs=4;mask1=non-cds;mask2=non-cds;mask3=non-cds;mask4=non-cds;pad_gs=200000;autogo=1	https://genomevolution.org/coge/FastaView.pl?fid=574789153,81675149,81691252,81816659	https://genomevolution.org/coge/FeatList.pl?fid=574789153,81675149,81691252,81816659	GRMZM2G026216_T01.v6a	GRMZM2G004057	GRMZM2G149257	GRMZM2G026216
4	https://genomevolution.org/coge/GEvo.pl?fid1=81626480;dsgid1=11265;fid2=574733054;dsgid2=24790;fid3=574828828;dsgid3=24790;fid4=574877274;dsgid4=24790;num_seqs=4;pad_gs=20000	https://genomevolution.org/coge/GEvo.pl?fid1=81626480;dsgid1=11265;fid2=574733054;dsgid2=24790;fid3=574828828;dsgid3=24790;fid4=574877274;dsgid4=24790;num_seqs=4;mask1=non-cds;mask2=non-cds;mask3=non-cds;mask4=non-cds;pad_gs=200000;autogo=1	https://genomevolution.org/coge/FastaView.pl?fid=81626480,574733054,574828828,574877274	https://genomevolution.org/coge/FeatList.pl?fid=81626480,574733054,574828828,574877274	GRMZM2G163157	GRMZM2G080583_T01.v6a	GRMZM2G157219_T01.v6a	GRMZM2G163157_T01.v6a
4	https://genomevolution.org/coge/GEvo.pl?fid1=574814780;dsgid1=24790;fid2=81566782;dsgid2=11265;fid3=81710770;dsgid3=11265;fid4=81795368;dsgid4=11265;num_seqs=4;pad_gs=20000	https://genomevolution.org/coge/GEvo.pl?fid1=574814780;dsgid1=24790;fid2=81566782;dsgid2=11265;fid3=81710770;dsgid3=11265;fid4=81795368;dsgid4=11265;num_seqs=4;mask1=non-cds;mask2=non-cds;mask3=non-cds;mask4=non-cds;pad_gs=200000;autogo=1	https://genomevolution.org/coge/FastaView.pl?fid=574814780,81566782,81710770,81795368	https://genomevolution.org/coge/FeatList.pl?fid=574814780,81566782,81710770,81795368	GRMZM5G883250_T01.v6a	GRMZM2G174625	GRMZM2G049912	GRMZM5G883250
4	https://genomevolution.org/coge/GEvo.pl?fid1=81789143;dsgid1=11265;fid2=574694839;dsgid2=24790;fid3=574776534;dsgid3=24790;fid4=574798579;dsgid4=24790;num_seqs=4;pad_gs=20000	https://genomevolution.org/coge/GEvo.pl?fid1=81789143;dsgid1=11265;fid2=574694839;dsgid2=24790;fid3=574776534;dsgid3=24790;fid4=574798579;dsgid4=24790;num_seqs=4;mask1=non-cds;mask2=non-cds;mask3=non-cds;mask4=non-cds;pad_gs=200000;autogo=1	https://genomevolution.org/coge/FastaView.pl?fid=81789143,574694839,574776534,574798579	https://genomevolution.org/coge/FeatList.pl?fid=81789143,574694839,574776534,574798579	GRMZM2G120922	GRMZM2G024196_T01.v6a	GRMZM2G368398_T01.v6a	GRMZM2G120922_T01.v6a
4	https://genomevolution.org/coge/GEvo.pl?fid1=574828280;dsgid1=24790;fid2=81520214;dsgid2=11265;fid3=81540745;dsgid3=11265;fid4=81642788;dsgid4=11265;num_seqs=4;pad_gs=20000	https://genomevolution.org/coge/GEvo.pl?fid1=574828280;dsgid1=24790;fid2=81520214;dsgid2=11265;fid3=81540745;dsgid3=11265;fid4=81642788;dsgid4=11265;num_seqs=4;mask1=non-cds;mask2=non-cds;mask3=non-cds;mask4=non-cds;pad_gs=200000;autogo=1	https://genomevolution.org/coge/FastaView.pl?fid=574828280,81520214,81540745,81642788	https://genomevolution.org/coge/FeatList.pl?fid=574828280,81520214,81540745,81642788	GRMZM2G149347_T01.v6a	GRMZM2G149347	GRMZM2G157927	GRMZM5G830949
4	https://genomevolution.org/coge/GEvo.pl?fid1=574792328;dsgid1=24790;fid2=81593041;dsgid2=11265;fid3=81730126;dsgid3=11265;fid4=81811727;dsgid4=11265;num_seqs=4;pad_gs=20000	https://genomevolution.org/coge/GEvo.pl?fid1=574792328;dsgid1=24790;fid2=81593041;dsgid2=11265;fid3=81730126;dsgid3=11265;fid4=81811727;dsgid4=11265;num_seqs=4;mask1=non-cds;mask2=non-cds;mask3=non-cds;mask4=non-cds;pad_gs=200000;autogo=1	https://genomevolution.org/coge/FastaView.pl?fid=574792328,81593041,81730126,81811727	https://genomevolution.org/coge/FeatList.pl?fid=574792328,81593041,81730126,81811727	GRMZM2G052699_T01.v6a	GRMZM2G015610	GRMZM2G081359	GRMZM2G052699
4	https://genomevolution.org/coge/GEvo.pl?fid1=81810919;dsgid1=11265;fid2=574630949;dsgid2=24790;fid3=574713382;dsgid3=24790;fid4=574792305;dsgid4=24790;num_seqs=4;pad_gs=20000	https://genomevolution.org/coge/GEvo.pl?fid1=81810919;dsgid1=11265;fid2=574630949;dsgid2=24790;fid3=574713382;dsgid3=24790;fid4=574792305;dsgid4=24790;num_seqs=4;mask1=non-cds;mask2=non-cds;mask3=non-cds;mask4=non-cds;pad_gs=200000;autogo=1	https://genomevolution.org/coge/FastaView.pl?fid=81810919,574630949,574713382,574792305	https://genomevolution.org/coge/FeatList.pl?fid=81810919,574630949,574713382,574792305	GRMZM2G052467	AC234157.1_FGT003.v6a	GRMZM2G379575_T01.v6a	GRMZM2G052467_T01.v6a
4	https://genomevolution.org/coge/GEvo.pl?fid1=574762277;dsgid1=24790;fid2=81524639;dsgid2=11265;fid3=81736594;dsgid3=11265;fid4=81803603;dsgid4=11265;num_seqs=4;pad_gs=20000	https://genomevolution.org/coge/GEvo.pl?fid1=574762277;dsgid1=24790;fid2=81524639;dsgid2=11265;fid3=81736594;dsgid3=11265;fid4=81803603;dsgid4=11265;num_seqs=4;mask1=non-cds;mask2=non-cds;mask3=non-cds;mask4=non-cds;pad_gs=200000;autogo=1	https://genomevolution.org/coge/FastaView.pl?fid=574762277,81524639,81736594,81803603	https://genomevolution.org/coge/FeatList.pl?fid=574762277,81524639,81736594,81803603	GRMZM2G063276_T02.v6a	GRMZM2G476323	GRMZM2G063276	GRMZM2G090419
4	https://genomevolution.org/coge/GEvo.pl?fid1=81618142;dsgid1=11265;fid2=574719504;dsgid2=24790;fid3=574908896;dsgid3=24790;fid4=574909722;dsgid4=24790;num_seqs=4;pad_gs=20000	https://genomevolution.org/coge/GEvo.pl?fid1=81618142;dsgid1=11265;fid2=574719504;dsgid2=24790;fid3=574908896;dsgid3=24790;fid4=574909722;dsgid4=24790;num_seqs=4;mask1=non-cds;mask2=non-cds;mask3=non-cds;mask4=non-cds;pad_gs=200000;autogo=1	https://genomevolution.org/coge/FastaView.pl?fid=81618142,574719504,574908896,574909722	https://genomevolution.org/coge/FeatList.pl?fid=81618142,574719504,574908896,574909722	GRMZM5G831452	GRMZM5G831452_T01.v6a	GRMZM5G885990_T01.v6a	GRMZM5G882520_T01.v6a
4	https://genomevolution.org/coge/GEvo.pl?fid1=574746351;dsgid1=24790;fid2=81530942;dsgid2=11265;fid3=81535448;dsgid3=11265;fid4=81630909;dsgid4=11265;num_seqs=4;pad_gs=20000	https://genomevolution.org/coge/GEvo.pl?fid1=574746351;dsgid1=24790;fid2=81530942;dsgid2=11265;fid3=81535448;dsgid3=11265;fid4=81630909;dsgid4=11265;num_seqs=4;mask1=non-cds;mask2=non-cds;mask3=non-cds;mask4=non-cds;pad_gs=200000;autogo=1	https://genomevolution.org/coge/FastaView.pl?fid=574746351,81530942,81535448,81630909	https://genomevolution.org/coge/FeatList.pl?fid=574746351,81530942,81535448,81630909	GRMZM2G429873_T02.v6a	GRMZM2G163883	GRMZM2G429873	GRMZM2G177076
4	https://genomevolution.org/coge/GEvo.pl?fid1=81690640;dsgid1=11265;fid2=574632776;dsgid2=24790;fid3=574652949;dsgid3=24790;fid4=574902854;dsgid4=24790;num_seqs=4;pad_gs=20000	https://genomevolution.org/coge/GEvo.pl?fid1=81690640;dsgid1=11265;fid2=574632776;dsgid2=24790;fid3=574652949;dsgid3=24790;fid4=574902854;dsgid4=24790;num_seqs=4;mask1=non-cds;mask2=non-cds;mask3=non-cds;mask4=non-cds;pad_gs=200000;autogo=1	https://genomevolution.org/coge/FastaView.pl?fid=81690640,574632776,574652949,574902854	https://genomevolution.org/coge/FeatList.pl?fid=81690640,574632776,574652949,574902854	GRMZM2G014366	GRMZM2G014366_T02.v6a	GRMZM2G176604_T04.v6a	GRMZM2G317938_T01.v6a
4	https://genomevolution.org/coge/GEvo.pl?fid1=574648940;dsgid1=24790;fid2=81544690;dsgid2=11265;fid3=81662435;dsgid3=11265;fid4=81691138;dsgid4=11265;num_seqs=4;pad_gs=20000	https://genomevolution.org/coge/GEvo.pl?fid1=574648940;dsgid1=24790;fid2=81544690;dsgid2=11265;fid3=81662435;dsgid3=11265;fid4=81691138;dsgid4=11265;num_seqs=4;mask1=non-cds;mask2=non-cds;mask3=non-cds;mask4=non-cds;pad_gs=200000;autogo=1	https://genomevolution.org/coge/FastaView.pl?fid=574648940,81544690,81662435,81691138	https://genomevolution.org/coge/FeatList.pl?fid=574648940,81544690,81662435,81691138	GRMZM2G141379_T01.v6a	GRMZM2G116574	GRMZM2G141379	GRMZM2G180195
4	https://genomevolution.org/coge/GEvo.pl?fid1=574849032;dsgid1=24790;fid2=81565693;dsgid2=11265;fid3=81586786;dsgid3=11265;fid4=81669487;dsgid4=11265;num_seqs=4;pad_gs=20000	https://genomevolution.org/coge/GEvo.pl?fid1=574849032;dsgid1=24790;fid2=81565693;dsgid2=11265;fid3=81586786;dsgid3=11265;fid4=81669487;dsgid4=11265;num_seqs=4;mask1=non-cds;mask2=non-cds;mask3=non-cds;mask4=non-cds;pad_gs=200000;autogo=1	https://genomevolution.org/coge/FastaView.pl?fid=574849032,81565693,81586786,81669487	https://genomevolution.org/coge/FeatList.pl?fid=574849032,81565693,81586786,81669487	GRMZM2G104559_T01.v6a	GRMZM2G104559	GRMZM2G018046	GRMZM2G116878
4	https://genomevolution.org/coge/GEvo.pl?fid1=81554029;dsgid1=11265;fid2=574733298;dsgid2=24790;fid3=574834929;dsgid3=24790;fid4=574870026;dsgid4=24790;num_seqs=4;pad_gs=20000	https://genomevolution.org/coge/GEvo.pl?fid1=81554029;dsgid1=11265;fid2=574733298;dsgid2=24790;fid3=574834929;dsgid3=24790;fid4=574870026;dsgid4=24790;num_seqs=4;mask1=non-cds;mask2=non-cds;mask3=non-cds;mask4=non-cds;pad_gs=200000;autogo=1	https://genomevolution.org/coge/FastaView.pl?fid=81554029,574733298,574834929,574870026	https://genomevolution.org/coge/FeatList.pl?fid=81554029,574733298,574834929,574870026	GRMZM2G083195	GRMZM2G083195_T01.v6a	GRMZM2G463718_T01.v6a	GRMZM2G075295_T01.v6a
4	https://genomevolution.org/coge/GEvo.pl?fid1=574865078;dsgid1=24790;fid2=81523307;dsgid2=11265;fid3=81539507;dsgid3=11265;fid4=81651648;dsgid4=11265;num_seqs=4;pad_gs=20000	https://genomevolution.org/coge/GEvo.pl?fid1=574865078;dsgid1=24790;fid2=81523307;dsgid2=11265;fid3=81539507;dsgid3=11265;fid4=81651648;dsgid4=11265;num_seqs=4;mask1=non-cds;mask2=non-cds;mask3=non-cds;mask4=non-cds;pad_gs=200000;autogo=1	https://genomevolution.org/coge/FastaView.pl?fid=574865078,81523307,81539507,81651648	https://genomevolution.org/coge/FeatList.pl?fid=574865078,81523307,81539507,81651648	GRMZM2G001514_T01.v6a	GRMZM2G021794	GRMZM2G022931	GRMZM2G001514
4	https://genomevolution.org/coge/GEvo.pl?fid1=81592282;dsgid1=11265;fid2=574676812;dsgid2=24790;fid3=574705003;dsgid3=24790;fid4=574797586;dsgid4=24790;num_seqs=4;pad_gs=20000	https://genomevolution.org/coge/GEvo.pl?fid1=81592282;dsgid1=11265;fid2=574676812;dsgid2=24790;fid3=574705003;dsgid3=24790;fid4=574797586;dsgid4=24790;num_seqs=4;mask1=non-cds;mask2=non-cds;mask3=non-cds;mask4=non-cds;pad_gs=200000;autogo=1	https://genomevolution.org/coge/FastaView.pl?fid=81592282,574676812,574705003,574797586	https://genomevolution.org/coge/FeatList.pl?fid=81592282,574676812,574705003,574797586	GRMZM2G131982	GRMZM2G098442_T01.v6a	GRMZM2G131982_T02.v6a	GRMZM2G110541_T01.v6a
4	https://genomevolution.org/coge/GEvo.pl?fid1=574779033;dsgid1=24790;fid2=81614433;dsgid2=11265;fid3=81725078;dsgid3=11265;fid4=81815927;dsgid4=11265;num_seqs=4;pad_gs=20000	https://genomevolution.org/coge/GEvo.pl?fid1=574779033;dsgid1=24790;fid2=81614433;dsgid2=11265;fid3=81725078;dsgid3=11265;fid4=81815927;dsgid4=11265;num_seqs=4;mask1=non-cds;mask2=non-cds;mask3=non-cds;mask4=non-cds;pad_gs=200000;autogo=1	https://genomevolution.org/coge/FastaView.pl?fid=574779033,81614433,81725078,81815927	https://genomevolution.org/coge/FeatList.pl?fid=574779033,81614433,81725078,81815927	GRMZM2G463471_T01.v6a	GRMZM2G071327	GRMZM2G463471	GRMZM2G015127
4	https://genomevolution.org/coge/GEvo.pl?fid1=574728493;dsgid1=24790;fid2=81520226;dsgid2=11265;fid3=81538244;dsgid3=11265;fid4=81621945;dsgid4=11265;num_seqs=4;pad_gs=20000	https://genomevolution.org/coge/GEvo.pl?fid1=574728493;dsgid1=24790;fid2=81520226;dsgid2=11265;fid3=81538244;dsgid3=11265;fid4=81621945;dsgid4=11265;num_seqs=4;mask1=non-cds;mask2=non-cds;mask3=non-cds;mask4=non-cds;pad_gs=200000;autogo=1	https://genomevolution.org/coge/FastaView.pl?fid=574728493,81520226,81538244,81621945	https://genomevolution.org/coge/FeatList.pl?fid=574728493,81520226,81538244,81621945	GRMZM2G027914_T01.v6a	GRMZM2G091201	GRMZM2G027914	GRMZM2G143640
4	https://genomevolution.org/coge/GEvo.pl?fid1=574794615;dsgid1=24790;fid2=81523487;dsgid2=11265;fid3=81572017;dsgid3=11265;fid4=81813224;dsgid4=11265;num_seqs=4;pad_gs=20000	https://genomevolution.org/coge/GEvo.pl?fid1=574794615;dsgid1=24790;fid2=81523487;dsgid2=11265;fid3=81572017;dsgid3=11265;fid4=81813224;dsgid4=11265;num_seqs=4;mask1=non-cds;mask2=non-cds;mask3=non-cds;mask4=non-cds;pad_gs=200000;autogo=1	https://genomevolution.org/coge/FastaView.pl?fid=574794615,81523487,81572017,81813224	https://genomevolution.org/coge/FeatList.pl?fid=574794615,81523487,81572017,81813224	GRMZM2G077755_T01.v6a	GRMZM2G142751	GRMZM2G113888	GRMZM2G077755
4	https://genomevolution.org/coge/GEvo.pl?fid1=81642151;dsgid1=11265;fid2=574819911;dsgid2=24790;fid3=574863234;dsgid3=24790;fid4=574869635;dsgid4=24790;num_seqs=4;pad_gs=20000	https://genomevolution.org/coge/GEvo.pl?fid1=81642151;dsgid1=11265;fid2=574819911;dsgid2=24790;fid3=574863234;dsgid3=24790;fid4=574869635;dsgid4=24790;num_seqs=4;mask1=non-cds;mask2=non-cds;mask3=non-cds;mask4=non-cds;pad_gs=200000;autogo=1	https://genomevolution.org/coge/FastaView.pl?fid=81642151,574819911,574863234,574869635	https://genomevolution.org/coge/FeatList.pl?fid=81642151,574819911,574863234,574869635	AC197705.4_FG006	GRMZM2G035601_T01.v6a	AC197705.4_FGT006.v6a	GRMZM2G069215_T01.v6a
4	https://genomevolution.org/coge/GEvo.pl?fid1=81632009;dsgid1=11265;fid2=574740154;dsgid2=24790;fid3=574869588;dsgid3=24790;fid4=574875757;dsgid4=24790;num_seqs=4;pad_gs=20000	https://genomevolution.org/coge/GEvo.pl?fid1=81632009;dsgid1=11265;fid2=574740154;dsgid2=24790;fid3=574869588;dsgid3=24790;fid4=574875757;dsgid4=24790;num_seqs=4;mask1=non-cds;mask2=non-cds;mask3=non-cds;mask4=non-cds;pad_gs=200000;autogo=1	https://genomevolution.org/coge/FastaView.pl?fid=81632009,574740154,574869588,574875757	https://genomevolution.org/coge/FeatList.pl?fid=81632009,574740154,574869588,574875757	GRMZM2G068682	GRMZM2G157929_T01.v6a	GRMZM2G068682_T01.v6a	GRMZM2G142584_T01.v6a
4	https://genomevolution.org/coge/GEvo.pl?fid1=574665673;dsgid1=24790;fid2=81659266;dsgid2=11265;fid3=81692775;dsgid3=11265;fid4=81780874;dsgid4=11265;num_seqs=4;pad_gs=20000	https://genomevolution.org/coge/GEvo.pl?fid1=574665673;dsgid1=24790;fid2=81659266;dsgid2=11265;fid3=81692775;dsgid3=11265;fid4=81780874;dsgid4=11265;num_seqs=4;mask1=non-cds;mask2=non-cds;mask3=non-cds;mask4=non-cds;pad_gs=200000;autogo=1	https://genomevolution.org/coge/FastaView.pl?fid=574665673,81659266,81692775,81780874	https://genomevolution.org/coge/FeatList.pl?fid=574665673,81659266,81692775,81780874	GRMZM5G829103_T03.v6a	GRMZM5G829103	GRMZM2G008250	GRMZM2G165488
4	https://genomevolution.org/coge/GEvo.pl?fid1=574774665;dsgid1=24790;fid2=81583576;dsgid2=11265;fid3=81713287;dsgid3=11265;fid4=81783118;dsgid4=11265;num_seqs=4;pad_gs=20000	https://genomevolution.org/coge/GEvo.pl?fid1=574774665;dsgid1=24790;fid2=81583576;dsgid2=11265;fid3=81713287;dsgid3=11265;fid4=81783118;dsgid4=11265;num_seqs=4;mask1=non-cds;mask2=non-cds;mask3=non-cds;mask4=non-cds;pad_gs=200000;autogo=1	https://genomevolution.org/coge/FastaView.pl?fid=574774665,81583576,81713287,81783118	https://genomevolution.org/coge/FeatList.pl?fid=574774665,81583576,81713287,81783118	GRMZM2G181358_T01.v6a	GRMZM2G177218	GRMZM2G181358	GRMZM2G011626
4	https://genomevolution.org/coge/GEvo.pl?fid1=574677330;dsgid1=24790;fid2=81535256;dsgid2=11265;fid3=81626050;dsgid3=11265;fid4=81768635;dsgid4=11265;num_seqs=4;pad_gs=20000	https://genomevolution.org/coge/GEvo.pl?fid1=574677330;dsgid1=24790;fid2=81535256;dsgid2=11265;fid3=81626050;dsgid3=11265;fid4=81768635;dsgid4=11265;num_seqs=4;mask1=non-cds;mask2=non-cds;mask3=non-cds;mask4=non-cds;pad_gs=200000;autogo=1	https://genomevolution.org/coge/FastaView.pl?fid=574677330,81535256,81626050,81768635	https://genomevolution.org/coge/FeatList.pl?fid=574677330,81535256,81626050,81768635	GRMZM2G107388_T01.v6a	GRMZM2G001451	GRMZM2G063223	GRMZM2G107388
4	https://genomevolution.org/coge/GEvo.pl?fid1=81806243;dsgid1=11265;fid2=574677960;dsgid2=24790;fid3=574709410;dsgid3=24790;fid4=574803652;dsgid4=24790;num_seqs=4;pad_gs=20000	https://genomevolution.org/coge/GEvo.pl?fid1=81806243;dsgid1=11265;fid2=574677960;dsgid2=24790;fid3=574709410;dsgid3=24790;fid4=574803652;dsgid4=24790;num_seqs=4;mask1=non-cds;mask2=non-cds;mask3=non-cds;mask4=non-cds;pad_gs=200000;autogo=1	https://genomevolution.org/coge/FastaView.pl?fid=81806243,574677960,574709410,574803652	https://genomevolution.org/coge/FeatList.pl?fid=81806243,574677960,574709410,574803652	GRMZM2G169558	GRMZM2G123450_T01.v6a	GRMZM2G168917_T01.v6a	GRMZM2G169558_T01.v6a
4	https://genomevolution.org/coge/GEvo.pl?fid1=81794012;dsgid1=11265;fid2=574681734;dsgid2=24790;fid3=574781284;dsgid3=24790;fid4=574788862;dsgid4=24790;num_seqs=4;pad_gs=20000	https://genomevolution.org/coge/GEvo.pl?fid1=81794012;dsgid1=11265;fid2=574681734;dsgid2=24790;fid3=574781284;dsgid3=24790;fid4=574788862;dsgid4=24790;num_seqs=4;mask1=non-cds;mask2=non-cds;mask3=non-cds;mask4=non-cds;pad_gs=200000;autogo=1	https://genomevolution.org/coge/FastaView.pl?fid=81794012,574681734,574781284,574788862	https://genomevolution.org/coge/FeatList.pl?fid=81794012,574681734,574781284,574788862	GRMZM2G022645	GRMZM2G322582_T01.v6a	GRMZM5G814681_T01.v6a	GRMZM2G022645_T01.v6a
4	https://genomevolution.org/coge/GEvo.pl?fid1=81617380;dsgid1=11265;fid2=574719603;dsgid2=24790;fid3=574909165;dsgid3=24790;fid4=574909687;dsgid4=24790;num_seqs=4;pad_gs=20000	https://genomevolution.org/coge/GEvo.pl?fid1=81617380;dsgid1=11265;fid2=574719603;dsgid2=24790;fid3=574909165;dsgid3=24790;fid4=574909687;dsgid4=24790;num_seqs=4;mask1=non-cds;mask2=non-cds;mask3=non-cds;mask4=non-cds;pad_gs=200000;autogo=1	https://genomevolution.org/coge/FastaView.pl?fid=81617380,574719603,574909165,574909687	https://genomevolution.org/coge/FeatList.pl?fid=81617380,574719603,574909165,574909687	GRMZM5G834830	GRMZM5G834830_T01.v6a	GRMZM5G896048_T01.v6a	GRMZM5G873916_T01.v6a
4	https://genomevolution.org/coge/GEvo.pl?fid1=81523904;dsgid1=11265;fid2=574739312;dsgid2=24790;fid3=574829755;dsgid3=24790;fid4=574867525;dsgid4=24790;num_seqs=4;pad_gs=20000	https://genomevolution.org/coge/GEvo.pl?fid1=81523904;dsgid1=11265;fid2=574739312;dsgid2=24790;fid3=574829755;dsgid3=24790;fid4=574867525;dsgid4=24790;num_seqs=4;mask1=non-cds;mask2=non-cds;mask3=non-cds;mask4=non-cds;pad_gs=200000;autogo=1	https://genomevolution.org/coge/FastaView.pl?fid=81523904,574739312,574829755,574867525	https://genomevolution.org/coge/FeatList.pl?fid=81523904,574739312,574829755,574867525	GRMZM2G169966	GRMZM2G148087_T01.v6a	GRMZM2G169966_T01.v6a	GRMZM2G036703_T01.v6a
4	https://genomevolution.org/coge/GEvo.pl?fid1=81664189;dsgid1=11265;fid2=574652248;dsgid2=24790;fid3=574844029;dsgid3=24790;fid4=574893963;dsgid4=24790;num_seqs=4;pad_gs=20000	https://genomevolution.org/coge/GEvo.pl?fid1=81664189;dsgid1=11265;fid2=574652248;dsgid2=24790;fid3=574844029;dsgid3=24790;fid4=574893963;dsgid4=24790;num_seqs=4;mask1=non-cds;mask2=non-cds;mask3=non-cds;mask4=non-cds;pad_gs=200000;autogo=1	https://genomevolution.org/coge/FastaView.pl?fid=81664189,574652248,574844029,574893963	https://genomevolution.org/coge/FeatList.pl?fid=81664189,574652248,574844029,574893963	GRMZM2G169890	GRMZM2G169890_T01.v6a	GRMZM2G025992_T01.v6a	GRMZM2G058522_T01.v6a
4	https://genomevolution.org/coge/GEvo.pl?fid1=574877847;dsgid1=24790;fid2=81535214;dsgid2=11265;fid3=81537734;dsgid3=11265;fid4=81622073;dsgid4=11265;num_seqs=4;pad_gs=20000	https://genomevolution.org/coge/GEvo.pl?fid1=574877847;dsgid1=24790;fid2=81535214;dsgid2=11265;fid3=81537734;dsgid3=11265;fid4=81622073;dsgid4=11265;num_seqs=4;mask1=non-cds;mask2=non-cds;mask3=non-cds;mask4=non-cds;pad_gs=200000;autogo=1	https://genomevolution.org/coge/FastaView.pl?fid=574877847,81535214,81537734,81622073	https://genomevolution.org/coge/FeatList.pl?fid=574877847,81535214,81537734,81622073	GRMZM2G170079_T02.v6a	AC233853.1_FG002	GRMZM2G027976	GRMZM2G170079
4	https://genomevolution.org/coge/GEvo.pl?fid1=81677669;dsgid1=11265;fid2=574650047;dsgid2=24790;fid3=574800966;dsgid3=24790;fid4=574887453;dsgid4=24790;num_seqs=4;pad_gs=20000	https://genomevolution.org/coge/GEvo.pl?fid1=81677669;dsgid1=11265;fid2=574650047;dsgid2=24790;fid3=574800966;dsgid3=24790;fid4=574887453;dsgid4=24790;num_seqs=4;mask1=non-cds;mask2=non-cds;mask3=non-cds;mask4=non-cds;pad_gs=200000;autogo=1	https://genomevolution.org/coge/FastaView.pl?fid=81677669,574650047,574800966,574887453	https://genomevolution.org/coge/FeatList.pl?fid=81677669,574650047,574800966,574887453	GRMZM2G150867	GRMZM2G150867_T02.v6a	GRMZM2G146374_T02.v6a	AC149818.2_FGT006.v6a
4	https://genomevolution.org/coge/GEvo.pl?fid1=81541873;dsgid1=11265;fid2=574739361;dsgid2=24790;fid3=574837763;dsgid3=24790;fid4=574882294;dsgid4=24790;num_seqs=4;pad_gs=20000	https://genomevolution.org/coge/GEvo.pl?fid1=81541873;dsgid1=11265;fid2=574739361;dsgid2=24790;fid3=574837763;dsgid3=24790;fid4=574882294;dsgid4=24790;num_seqs=4;mask1=non-cds;mask2=non-cds;mask3=non-cds;mask4=non-cds;pad_gs=200000;autogo=1	https://genomevolution.org/coge/FastaView.pl?fid=81541873,574739361,574837763,574882294	https://genomevolution.org/coge/FeatList.pl?fid=81541873,574739361,574837763,574882294	GRMZM2G149321	GRMZM2G149321_T01.v6a	GRMZM5G812498_T01.v6a	GRMZM2G470292_T01.v6a
4	https://genomevolution.org/coge/GEvo.pl?fid1=574756145;dsgid1=24790;fid2=81603360;dsgid2=11265;fid3=81717008;dsgid3=11265;fid4=81764705;dsgid4=11265;num_seqs=4;pad_gs=20000	https://genomevolution.org/coge/GEvo.pl?fid1=574756145;dsgid1=24790;fid2=81603360;dsgid2=11265;fid3=81717008;dsgid3=11265;fid4=81764705;dsgid4=11265;num_seqs=4;mask1=non-cds;mask2=non-cds;mask3=non-cds;mask4=non-cds;pad_gs=200000;autogo=1	https://genomevolution.org/coge/FastaView.pl?fid=574756145,81603360,81717008,81764705	https://genomevolution.org/coge/FeatList.pl?fid=574756145,81603360,81717008,81764705	GRMZM2G003944_T01.v6a	GRMZM2G416524	GRMZM2G003944	GRMZM2G093895
4	https://genomevolution.org/coge/GEvo.pl?fid1=81733187;dsgid1=11265;fid2=574682456;dsgid2=24790;fid3=574765698;dsgid3=24790;fid4=574789038;dsgid4=24790;num_seqs=4;pad_gs=20000	https://genomevolution.org/coge/GEvo.pl?fid1=81733187;dsgid1=11265;fid2=574682456;dsgid2=24790;fid3=574765698;dsgid3=24790;fid4=574789038;dsgid4=24790;num_seqs=4;mask1=non-cds;mask2=non-cds;mask3=non-cds;mask4=non-cds;pad_gs=200000;autogo=1	https://genomevolution.org/coge/FastaView.pl?fid=81733187,574682456,574765698,574789038	https://genomevolution.org/coge/FeatList.pl?fid=81733187,574682456,574765698,574789038	GRMZM2G104262	GRMZM2G367326_T01.v6a	GRMZM2G104262_T01.v6a	GRMZM2G024739_T01.v6a
4	https://genomevolution.org/coge/GEvo.pl?fid1=81692407;dsgid1=11265;fid2=574648686;dsgid2=24790;fid3=574651469;dsgid3=24790;fid4=574815351;dsgid4=24790;num_seqs=4;pad_gs=20000	https://genomevolution.org/coge/GEvo.pl?fid1=81692407;dsgid1=11265;fid2=574648686;dsgid2=24790;fid3=574651469;dsgid3=24790;fid4=574815351;dsgid4=24790;num_seqs=4;mask1=non-cds;mask2=non-cds;mask3=non-cds;mask4=non-cds;pad_gs=200000;autogo=1	https://genomevolution.org/coge/FastaView.pl?fid=81692407,574648686,574651469,574815351	https://genomevolution.org/coge/FeatList.pl?fid=81692407,574648686,574651469,574815351	GRMZM2G138455	GRMZM2G138455_T01.v6a	GRMZM2G162749_T01.v6a	GRMZM6G684317_T01.v6a
4	https://genomevolution.org/coge/GEvo.pl?fid1=574826185;dsgid1=24790;fid2=81525437;dsgid2=11265;fid3=81534956;dsgid3=11265;fid4=81640965;dsgid4=11265;num_seqs=4;pad_gs=20000	https://genomevolution.org/coge/GEvo.pl?fid1=574826185;dsgid1=24790;fid2=81525437;dsgid2=11265;fid3=81534956;dsgid3=11265;fid4=81640965;dsgid4=11265;num_seqs=4;mask1=non-cds;mask2=non-cds;mask3=non-cds;mask4=non-cds;pad_gs=200000;autogo=1	https://genomevolution.org/coge/FastaView.pl?fid=574826185,81525437,81534956,81640965	https://genomevolution.org/coge/FeatList.pl?fid=574826185,81525437,81534956,81640965	GRMZM2G118951_T01.v6a	GRMZM2G118951	GRMZM2G068322	GRMZM2G333454
4	https://genomevolution.org/coge/GEvo.pl?fid1=81635045;dsgid1=11265;fid2=574686839;dsgid2=24790;fid3=574742608;dsgid3=24790;fid4=574872306;dsgid4=24790;num_seqs=4;pad_gs=20000	https://genomevolution.org/coge/GEvo.pl?fid1=81635045;dsgid1=11265;fid2=574686839;dsgid2=24790;fid3=574742608;dsgid3=24790;fid4=574872306;dsgid4=24790;num_seqs=4;mask1=non-cds;mask2=non-cds;mask3=non-cds;mask4=non-cds;pad_gs=200000;autogo=1	https://genomevolution.org/coge/FastaView.pl?fid=81635045,574686839,574742608,574872306	https://genomevolution.org/coge/FeatList.pl?fid=81635045,574686839,574742608,574872306	GRMZM2G092694	GRMZM5G851490_T01.v6a	GRMZM2G327349_T01.v6a	GRMZM2G092694_T01.v6a
4	https://genomevolution.org/coge/GEvo.pl?fid1=574844708;dsgid1=24790;fid2=81568840;dsgid2=11265;fid3=81591865;dsgid3=11265;fid4=81703465;dsgid4=11265;num_seqs=4;pad_gs=20000	https://genomevolution.org/coge/GEvo.pl?fid1=574844708;dsgid1=24790;fid2=81568840;dsgid2=11265;fid3=81591865;dsgid3=11265;fid4=81703465;dsgid4=11265;num_seqs=4;mask1=non-cds;mask2=non-cds;mask3=non-cds;mask4=non-cds;pad_gs=200000;autogo=1	https://genomevolution.org/coge/FastaView.pl?fid=574844708,81568840,81591865,81703465	https://genomevolution.org/coge/FeatList.pl?fid=574844708,81568840,81591865,81703465	GRMZM2G036872_T01.v6a	GRMZM2G036872	GRMZM2G340359	GRMZM2G115975
4	https://genomevolution.org/coge/GEvo.pl?fid1=81590209;dsgid1=11265;fid2=574683613;dsgid2=24790;fid3=574699201;dsgid3=24790;fid4=574764550;dsgid4=24790;num_seqs=4;pad_gs=20000	https://genomevolution.org/coge/GEvo.pl?fid1=81590209;dsgid1=11265;fid2=574683613;dsgid2=24790;fid3=574699201;dsgid3=24790;fid4=574764550;dsgid4=24790;num_seqs=4;mask1=non-cds;mask2=non-cds;mask3=non-cds;mask4=non-cds;pad_gs=200000;autogo=1	https://genomevolution.org/coge/FastaView.pl?fid=81590209,574683613,574699201,574764550	https://genomevolution.org/coge/FeatList.pl?fid=81590209,574683613,574699201,574764550	GRMZM2G068967	GRMZM2G438202_T01.v6a	GRMZM2G068967_T01.v6a	GRMZM2G089995_T01.v6a
4	https://genomevolution.org/coge/GEvo.pl?fid1=81557632;dsgid1=11265;fid2=574636183;dsgid2=24790;fid3=574693912;dsgid3=24790;fid4=574855449;dsgid4=24790;num_seqs=4;pad_gs=20000	https://genomevolution.org/coge/GEvo.pl?fid1=81557632;dsgid1=11265;fid2=574636183;dsgid2=24790;fid3=574693912;dsgid3=24790;fid4=574855449;dsgid4=24790;num_seqs=4;mask1=non-cds;mask2=non-cds;mask3=non-cds;mask4=non-cds;pad_gs=200000;autogo=1	https://genomevolution.org/coge/FastaView.pl?fid=81557632,574636183,574693912,574855449	https://genomevolution.org/coge/FeatList.pl?fid=81557632,574636183,574693912,574855449	GRMZM2G338928	GRMZM2G042485_T01.v6a	GRMZM2G015395_T01.v6a	GRMZM2G338928_T01.v6a
4	https://genomevolution.org/coge/GEvo.pl?fid1=574705152;dsgid1=24790;fid2=81565624;dsgid2=11265;fid3=81608774;dsgid3=11265;fid4=81655034;dsgid4=11265;num_seqs=4;pad_gs=20000	https://genomevolution.org/coge/GEvo.pl?fid1=574705152;dsgid1=24790;fid2=81565624;dsgid2=11265;fid3=81608774;dsgid3=11265;fid4=81655034;dsgid4=11265;num_seqs=4;mask1=non-cds;mask2=non-cds;mask3=non-cds;mask4=non-cds;pad_gs=200000;autogo=1	https://genomevolution.org/coge/FastaView.pl?fid=574705152,81565624,81608774,81655034	https://genomevolution.org/coge/FeatList.pl?fid=574705152,81565624,81608774,81655034	GRMZM2G134332_T01.v6a	GRMZM2G111152	GRMZM2G134332	GRMZM2G020478
4	https://genomevolution.org/coge/GEvo.pl?fid1=81524774;dsgid1=11265;fid2=574731899;dsgid2=24790;fid3=574838819;dsgid3=24790;fid4=574875916;dsgid4=24790;num_seqs=4;pad_gs=20000	https://genomevolution.org/coge/GEvo.pl?fid1=81524774;dsgid1=11265;fid2=574731899;dsgid2=24790;fid3=574838819;dsgid3=24790;fid4=574875916;dsgid4=24790;num_seqs=4;mask1=non-cds;mask2=non-cds;mask3=non-cds;mask4=non-cds;pad_gs=200000;autogo=1	https://genomevolution.org/coge/FastaView.pl?fid=81524774,574731899,574838819,574875916	https://genomevolution.org/coge/FeatList.pl?fid=81524774,574731899,574838819,574875916	GRMZM5G856297	GRMZM2G065598_T01.v6a	GRMZM5G856297_T01.v6a	GRMZM2G144483_T01.v6a
4	https://genomevolution.org/coge/GEvo.pl?fid1=81542137;dsgid1=11265;fid2=574730355;dsgid2=24790;fid3=574830152;dsgid3=24790;fid4=574874739;dsgid4=24790;num_seqs=4;pad_gs=20000	https://genomevolution.org/coge/GEvo.pl?fid1=81542137;dsgid1=11265;fid2=574730355;dsgid2=24790;fid3=574830152;dsgid3=24790;fid4=574874739;dsgid4=24790;num_seqs=4;mask1=non-cds;mask2=non-cds;mask3=non-cds;mask4=non-cds;pad_gs=200000;autogo=1	https://genomevolution.org/coge/FastaView.pl?fid=81542137,574730355,574830152,574874739	https://genomevolution.org/coge/FeatList.pl?fid=81542137,574730355,574830152,574874739	GRMZM2G049373	GRMZM2G049373_T01.v6a	GRMZM2G175860_T02.v6a	GRMZM2G128248_T01.v6a
4	https://genomevolution.org/coge/GEvo.pl?fid1=574866292;dsgid1=24790;fid2=81518729;dsgid2=11265;fid3=81539153;dsgid3=11265;fid4=81621011;dsgid4=11265;num_seqs=4;pad_gs=20000	https://genomevolution.org/coge/GEvo.pl?fid1=574866292;dsgid1=24790;fid2=81518729;dsgid2=11265;fid3=81539153;dsgid3=11265;fid4=81621011;dsgid4=11265;num_seqs=4;mask1=non-cds;mask2=non-cds;mask3=non-cds;mask4=non-cds;pad_gs=200000;autogo=1	https://genomevolution.org/coge/FastaView.pl?fid=574866292,81518729,81539153,81621011	https://genomevolution.org/coge/FeatList.pl?fid=574866292,81518729,81539153,81621011	GRMZM2G019777_T01.v6a	GRMZM2G125034	GRMZM2G027375	GRMZM2G019777
4	https://genomevolution.org/coge/GEvo.pl?fid1=81783162;dsgid1=11265;fid2=574762526;dsgid2=24790;fid3=574796312;dsgid3=24790;fid4=574808852;dsgid4=24790;num_seqs=4;pad_gs=20000	https://genomevolution.org/coge/GEvo.pl?fid1=81783162;dsgid1=11265;fid2=574762526;dsgid2=24790;fid3=574796312;dsgid3=24790;fid4=574808852;dsgid4=24790;num_seqs=4;mask1=non-cds;mask2=non-cds;mask3=non-cds;mask4=non-cds;pad_gs=200000;autogo=1	https://genomevolution.org/coge/FastaView.pl?fid=81783162,574762526,574796312,574808852	https://genomevolution.org/coge/FeatList.pl?fid=81783162,574762526,574796312,574808852	GRMZM2G097275	GRMZM2G065451_T01.v6a	GRMZM2G097275_T01.v6a	GRMZM2G414805_T03.v6a
4	https://genomevolution.org/coge/GEvo.pl?fid1=81566023;dsgid1=11265;fid2=574634519;dsgid2=24790;fid3=574707289;dsgid3=24790;fid4=574842858;dsgid4=24790;num_seqs=4;pad_gs=20000	https://genomevolution.org/coge/GEvo.pl?fid1=81566023;dsgid1=11265;fid2=574634519;dsgid2=24790;fid3=574707289;dsgid3=24790;fid4=574842858;dsgid4=24790;num_seqs=4;mask1=non-cds;mask2=non-cds;mask3=non-cds;mask4=non-cds;pad_gs=200000;autogo=1	https://genomevolution.org/coge/FastaView.pl?fid=81566023,574634519,574707289,574842858	https://genomevolution.org/coge/FeatList.pl?fid=81566023,574634519,574707289,574842858	GRMZM2G008234	GRMZM2G028151_T01.v6a	GRMZM2G146688_T01.v6a	GRMZM2G008234_T01.v6a
4	https://genomevolution.org/coge/GEvo.pl?fid1=81580183;dsgid1=11265;fid2=574653628;dsgid2=24790;fid3=574860723;dsgid3=24790;fid4=574904841;dsgid4=24790;num_seqs=4;pad_gs=20000	https://genomevolution.org/coge/GEvo.pl?fid1=81580183;dsgid1=11265;fid2=574653628;dsgid2=24790;fid3=574860723;dsgid3=24790;fid4=574904841;dsgid4=24790;num_seqs=4;mask1=non-cds;mask2=non-cds;mask3=non-cds;mask4=non-cds;pad_gs=200000;autogo=1	https://genomevolution.org/coge/FastaView.pl?fid=81580183,574653628,574860723,574904841	https://genomevolution.org/coge/FeatList.pl?fid=81580183,574653628,574860723,574904841	GRMZM2G426229	GRMZM2G301297_T01.v6a	GRMZM5G867185_T01.v6a	GRMZM2G426229_T01.v6a
4	https://genomevolution.org/coge/GEvo.pl?fid1=81796770;dsgid1=11265;fid2=574671527;dsgid2=24790;fid3=574766766;dsgid3=24790;fid4=574804831;dsgid4=24790;num_seqs=4;pad_gs=20000	https://genomevolution.org/coge/GEvo.pl?fid1=81796770;dsgid1=11265;fid2=574671527;dsgid2=24790;fid3=574766766;dsgid3=24790;fid4=574804831;dsgid4=24790;num_seqs=4;mask1=non-cds;mask2=non-cds;mask3=non-cds;mask4=non-cds;pad_gs=200000;autogo=1	https://genomevolution.org/coge/FastaView.pl?fid=81796770,574671527,574766766,574804831	https://genomevolution.org/coge/FeatList.pl?fid=81796770,574671527,574766766,574804831	GRMZM2G171852	GRMZM2G010290_T02.v6a	GRMZM2G114998_T01.v6a	GRMZM2G171852_T01.v6a
4	https://genomevolution.org/coge/GEvo.pl?fid1=81577486;dsgid1=11265;fid2=574897125;dsgid2=24790;fid3=574903703;dsgid3=24790;fid4=574909636;dsgid4=24790;num_seqs=4;pad_gs=20000	https://genomevolution.org/coge/GEvo.pl?fid1=81577486;dsgid1=11265;fid2=574897125;dsgid2=24790;fid3=574903703;dsgid3=24790;fid4=574909636;dsgid4=24790;num_seqs=4;mask1=non-cds;mask2=non-cds;mask3=non-cds;mask4=non-cds;pad_gs=200000;autogo=1	https://genomevolution.org/coge/FastaView.pl?fid=81577486,574897125,574903703,574909636	https://genomevolution.org/coge/FeatList.pl?fid=81577486,574897125,574903703,574909636	GRMZM2G109550	GRMZM2G109550_T01.v6a	GRMZM2G366313_T01.v6a	GRMZM5G861791_T01.v6a
4	https://genomevolution.org/coge/GEvo.pl?fid1=81650755;dsgid1=11265;fid2=574747513;dsgid2=24790;fid3=574821890;dsgid3=24790;fid4=574879930;dsgid4=24790;num_seqs=4;pad_gs=20000	https://genomevolution.org/coge/GEvo.pl?fid1=81650755;dsgid1=11265;fid2=574747513;dsgid2=24790;fid3=574821890;dsgid3=24790;fid4=574879930;dsgid4=24790;num_seqs=4;mask1=non-cds;mask2=non-cds;mask3=non-cds;mask4=non-cds;pad_gs=200000;autogo=1	https://genomevolution.org/coge/FastaView.pl?fid=81650755,574747513,574821890,574879930	https://genomevolution.org/coge/FeatList.pl?fid=81650755,574747513,574821890,574879930	GRMZM2G359952	GRMZM2G471089_T01.v6a	GRMZM2G052890_T01.v6a	GRMZM2G359952_T01.v6a
4	https://genomevolution.org/coge/GEvo.pl?fid1=81681318;dsgid1=11265;fid2=574629664;dsgid2=24790;fid3=574714915;dsgid3=24790;fid4=574844200;dsgid4=24790;num_seqs=4;pad_gs=20000	https://genomevolution.org/coge/GEvo.pl?fid1=81681318;dsgid1=11265;fid2=574629664;dsgid2=24790;fid3=574714915;dsgid3=24790;fid4=574844200;dsgid4=24790;num_seqs=4;mask1=non-cds;mask2=non-cds;mask3=non-cds;mask4=non-cds;pad_gs=200000;autogo=1	https://genomevolution.org/coge/FastaView.pl?fid=81681318,574629664,574714915,574844200	https://genomevolution.org/coge/FeatList.pl?fid=81681318,574629664,574714915,574844200	AC209845.4_FG010	AC209845.4_FGT010.v6a	GRMZM2G405559_T01.v6a	GRMZM2G029096_T01.v6a
4	https://genomevolution.org/coge/GEvo.pl?fid1=81716369;dsgid1=11265;fid2=574686450;dsgid2=24790;fid3=574743380;dsgid3=24790;fid4=574779023;dsgid4=24790;num_seqs=4;pad_gs=20000	https://genomevolution.org/coge/GEvo.pl?fid1=81716369;dsgid1=11265;fid2=574686450;dsgid2=24790;fid3=574743380;dsgid3=24790;fid4=574779023;dsgid4=24790;num_seqs=4;mask1=non-cds;mask2=non-cds;mask3=non-cds;mask4=non-cds;pad_gs=200000;autogo=1	https://genomevolution.org/coge/FastaView.pl?fid=81716369,574686450,574743380,574779023	https://genomevolution.org/coge/FeatList.pl?fid=81716369,574686450,574743380,574779023	GRMZM2G462417	GRMZM5G832440_T01.v6a	GRMZM2G353076_T01.v6a	GRMZM2G462417_T01.v6a
4	https://genomevolution.org/coge/GEvo.pl?fid1=81556105;dsgid1=11265;fid2=574710203;dsgid2=24790;fid3=574796533;dsgid3=24790;fid4=574852055;dsgid4=24790;num_seqs=4;pad_gs=20000	https://genomevolution.org/coge/GEvo.pl?fid1=81556105;dsgid1=11265;fid2=574710203;dsgid2=24790;fid3=574796533;dsgid3=24790;fid4=574852055;dsgid4=24790;num_seqs=4;mask1=non-cds;mask2=non-cds;mask3=non-cds;mask4=non-cds;pad_gs=200000;autogo=1	https://genomevolution.org/coge/FastaView.pl?fid=81556105,574710203,574796533,574852055	https://genomevolution.org/coge/FeatList.pl?fid=81556105,574710203,574796533,574852055	GRMZM2G153741	GRMZM2G176394_T01.v6a	GRMZM2G099491_T01.v6a	GRMZM2G153741_T01.v6a
4	https://genomevolution.org/coge/GEvo.pl?fid1=81761993;dsgid1=11265;fid2=574683352;dsgid2=24790;fid3=574715663;dsgid3=24790;fid4=574808097;dsgid4=24790;num_seqs=4;pad_gs=20000	https://genomevolution.org/coge/GEvo.pl?fid1=81761993;dsgid1=11265;fid2=574683352;dsgid2=24790;fid3=574715663;dsgid3=24790;fid4=574808097;dsgid4=24790;num_seqs=4;mask1=non-cds;mask2=non-cds;mask3=non-cds;mask4=non-cds;pad_gs=200000;autogo=1	https://genomevolution.org/coge/FastaView.pl?fid=81761993,574683352,574715663,574808097	https://genomevolution.org/coge/FeatList.pl?fid=81761993,574683352,574715663,574808097	GRMZM2G425072	GRMZM2G425072_T01.v6a	GRMZM2G429254_T01.v6a	GRMZM2G391596_T01.v6a
4	https://genomevolution.org/coge/GEvo.pl?fid1=81767774;dsgid1=11265;fid2=574686936;dsgid2=24790;fid3=574910001;dsgid3=24790;fid4=574910004;dsgid4=24790;num_seqs=4;pad_gs=20000	https://genomevolution.org/coge/GEvo.pl?fid1=81767774;dsgid1=11265;fid2=574686936;dsgid2=24790;fid3=574910001;dsgid3=24790;fid4=574910004;dsgid4=24790;num_seqs=4;mask1=non-cds;mask2=non-cds;mask3=non-cds;mask4=non-cds;pad_gs=200000;autogo=1	https://genomevolution.org/coge/FastaView.pl?fid=81767774,574686936,574910001,574910004	https://genomevolution.org/coge/FeatList.pl?fid=81767774,574686936,574910001,574910004	GRMZM5G857352	GRMZM5G857352_T01.v6a	GRMZM5G898442_T01.v6a	GRMZM5G898466_T01.v6a
4	https://genomevolution.org/coge/GEvo.pl?fid1=81567691;dsgid1=11265;fid2=574626650;dsgid2=24790;fid3=574719286;dsgid3=24790;fid4=574855794;dsgid4=24790;num_seqs=4;pad_gs=20000	https://genomevolution.org/coge/GEvo.pl?fid1=81567691;dsgid1=11265;fid2=574626650;dsgid2=24790;fid3=574719286;dsgid3=24790;fid4=574855794;dsgid4=24790;num_seqs=4;mask1=non-cds;mask2=non-cds;mask3=non-cds;mask4=non-cds;pad_gs=200000;autogo=1	https://genomevolution.org/coge/FastaView.pl?fid=81567691,574626650,574719286,574855794	https://genomevolution.org/coge/FeatList.pl?fid=81567691,574626650,574719286,574855794	GRMZM2G355316	AC177946.2_FGT004.v6a	GRMZM5G825241_T01.v6a	GRMZM2G355316_T01.v6a
4	https://genomevolution.org/coge/GEvo.pl?fid1=574834197;dsgid1=24790;fid2=81518762;dsgid2=11265;fid3=81536798;dsgid3=11265;fid4=81637724;dsgid4=11265;num_seqs=4;pad_gs=20000	https://genomevolution.org/coge/GEvo.pl?fid1=574834197;dsgid1=24790;fid2=81518762;dsgid2=11265;fid3=81536798;dsgid3=11265;fid4=81637724;dsgid4=11265;num_seqs=4;mask1=non-cds;mask2=non-cds;mask3=non-cds;mask4=non-cds;pad_gs=200000;autogo=1	https://genomevolution.org/coge/FastaView.pl?fid=574834197,81518762,81536798,81637724	https://genomevolution.org/coge/FeatList.pl?fid=574834197,81518762,81536798,81637724	GRMZM2G432801_T01.v6a	GRMZM2G432801	GRMZM5G856653	GRMZM2G058745
4	https://genomevolution.org/coge/GEvo.pl?fid1=81660665;dsgid1=11265;fid2=574646300;dsgid2=24790;fid3=574720523;dsgid3=24790;fid4=574847276;dsgid4=24790;num_seqs=4;pad_gs=20000	https://genomevolution.org/coge/GEvo.pl?fid1=81660665;dsgid1=11265;fid2=574646300;dsgid2=24790;fid3=574720523;dsgid3=24790;fid4=574847276;dsgid4=24790;num_seqs=4;mask1=non-cds;mask2=non-cds;mask3=non-cds;mask4=non-cds;pad_gs=200000;autogo=1	https://genomevolution.org/coge/FastaView.pl?fid=81660665,574646300,574720523,574847276	https://genomevolution.org/coge/FeatList.pl?fid=81660665,574646300,574720523,574847276	GRMZM2G117347	GRMZM2G117347_T01.v6a	GRMZM5G865234_T01.v6a	GRMZM2G075837_T01.v6a
4	https://genomevolution.org/coge/GEvo.pl?fid1=81602976;dsgid1=11265;fid2=574693311;dsgid2=24790;fid3=574708398;dsgid3=24790;fid4=574715306;dsgid4=24790;num_seqs=4;pad_gs=20000	https://genomevolution.org/coge/GEvo.pl?fid1=81602976;dsgid1=11265;fid2=574693311;dsgid2=24790;fid3=574708398;dsgid3=24790;fid4=574715306;dsgid4=24790;num_seqs=4;mask1=non-cds;mask2=non-cds;mask3=non-cds;mask4=non-cds;pad_gs=200000;autogo=1	https://genomevolution.org/coge/FastaView.pl?fid=81602976,574693311,574708398,574715306	https://genomevolution.org/coge/FeatList.pl?fid=81602976,574693311,574708398,574715306	GRMZM2G416544	GRMZM2G008865_T01.v6a	GRMZM2G158288_T01.v6a	GRMZM2G416544_T01.v6a
4	https://genomevolution.org/coge/GEvo.pl?fid1=574716074;dsgid1=24790;fid2=81554281;dsgid2=11265;fid3=81593371;dsgid3=11265;fid4=81689743;dsgid4=11265;num_seqs=4;pad_gs=20000	https://genomevolution.org/coge/GEvo.pl?fid1=574716074;dsgid1=24790;fid2=81554281;dsgid2=11265;fid3=81593371;dsgid3=11265;fid4=81689743;dsgid4=11265;num_seqs=4;mask1=non-cds;mask2=non-cds;mask3=non-cds;mask4=non-cds;pad_gs=200000;autogo=1	https://genomevolution.org/coge/FastaView.pl?fid=574716074,81554281,81593371,81689743	https://genomevolution.org/coge/FeatList.pl?fid=574716074,81554281,81593371,81689743	GRMZM2G444560_T01.v6a	GRMZM2G028129	GRMZM2G444560	GRMZM2G137321
4	https://genomevolution.org/coge/GEvo.pl?fid1=574881127;dsgid1=24790;fid2=81534515;dsgid2=11265;fid3=81642110;dsgid3=11265;fid4=81646439;dsgid4=11265;num_seqs=4;pad_gs=20000	https://genomevolution.org/coge/GEvo.pl?fid1=574881127;dsgid1=24790;fid2=81534515;dsgid2=11265;fid3=81642110;dsgid3=11265;fid4=81646439;dsgid4=11265;num_seqs=4;mask1=non-cds;mask2=non-cds;mask3=non-cds;mask4=non-cds;pad_gs=200000;autogo=1	https://genomevolution.org/coge/FastaView.pl?fid=574881127,81534515,81642110,81646439	https://genomevolution.org/coge/FeatList.pl?fid=574881127,81534515,81642110,81646439	GRMZM2G414315_T01.v6a	GRMZM2G105140	GRMZM2G414315	GRMZM2G145554
4	https://genomevolution.org/coge/GEvo.pl?fid1=574726912;dsgid1=24790;fid2=81530822;dsgid2=11265;fid3=81535949;dsgid3=11265;fid4=81622100;dsgid4=11265;num_seqs=4;pad_gs=20000	https://genomevolution.org/coge/GEvo.pl?fid1=574726912;dsgid1=24790;fid2=81530822;dsgid2=11265;fid3=81535949;dsgid3=11265;fid4=81622100;dsgid4=11265;num_seqs=4;mask1=non-cds;mask2=non-cds;mask3=non-cds;mask4=non-cds;pad_gs=200000;autogo=1	https://genomevolution.org/coge/FastaView.pl?fid=574726912,81530822,81535949,81622100	https://genomevolution.org/coge/FeatList.pl?fid=574726912,81530822,81535949,81622100	GRMZM2G007300_T02.v6a	GRMZM2G012052	GRMZM2G007300	GRMZM2G085600
4	https://genomevolution.org/coge/GEvo.pl?fid1=574672608;dsgid1=24790;fid2=81616572;dsgid2=11265;fid3=81713129;dsgid3=11265;fid4=81768129;dsgid4=11265;num_seqs=4;pad_gs=20000	https://genomevolution.org/coge/GEvo.pl?fid1=574672608;dsgid1=24790;fid2=81616572;dsgid2=11265;fid3=81713129;dsgid3=11265;fid4=81768129;dsgid4=11265;num_seqs=4;mask1=non-cds;mask2=non-cds;mask3=non-cds;mask4=non-cds;pad_gs=200000;autogo=1	https://genomevolution.org/coge/FastaView.pl?fid=574672608,81616572,81713129,81768129	https://genomevolution.org/coge/FeatList.pl?fid=574672608,81616572,81713129,81768129	GRMZM2G033746_T02.v6a	GRMZM2G505380	GRMZM2G460025	GRMZM2G033746
4	https://genomevolution.org/coge/GEvo.pl?fid1=81579448;dsgid1=11265;fid2=574719603;dsgid2=24790;fid3=574909165;dsgid3=24790;fid4=574909687;dsgid4=24790;num_seqs=4;pad_gs=20000	https://genomevolution.org/coge/GEvo.pl?fid1=81579448;dsgid1=11265;fid2=574719603;dsgid2=24790;fid3=574909165;dsgid3=24790;fid4=574909687;dsgid4=24790;num_seqs=4;mask1=non-cds;mask2=non-cds;mask3=non-cds;mask4=non-cds;pad_gs=200000;autogo=1	https://genomevolution.org/coge/FastaView.pl?fid=81579448,574719603,574909165,574909687	https://genomevolution.org/coge/FeatList.pl?fid=81579448,574719603,574909165,574909687	GRMZM5G896048	GRMZM5G834830_T01.v6a	GRMZM5G896048_T01.v6a	GRMZM5G873916_T01.v6a
4	https://genomevolution.org/coge/GEvo.pl?fid1=574638835;dsgid1=24790;fid2=81556666;dsgid2=11265;fid3=81571609;dsgid3=11265;fid4=81653133;dsgid4=11265;num_seqs=4;pad_gs=20000	https://genomevolution.org/coge/GEvo.pl?fid1=574638835;dsgid1=24790;fid2=81556666;dsgid2=11265;fid3=81571609;dsgid3=11265;fid4=81653133;dsgid4=11265;num_seqs=4;mask1=non-cds;mask2=non-cds;mask3=non-cds;mask4=non-cds;pad_gs=200000;autogo=1	https://genomevolution.org/coge/FastaView.pl?fid=574638835,81556666,81571609,81653133	https://genomevolution.org/coge/FeatList.pl?fid=574638835,81556666,81571609,81653133	GRMZM2G063498_T01.v6a	GRMZM2G160983	GRMZM2G159956	GRMZM2G063498
4	https://genomevolution.org/coge/GEvo.pl?fid1=574884537;dsgid1=24790;fid2=81520214;dsgid2=11265;fid3=81540745;dsgid3=11265;fid4=81642788;dsgid4=11265;num_seqs=4;pad_gs=20000	https://genomevolution.org/coge/GEvo.pl?fid1=574884537;dsgid1=24790;fid2=81520214;dsgid2=11265;fid3=81540745;dsgid3=11265;fid4=81642788;dsgid4=11265;num_seqs=4;mask1=non-cds;mask2=non-cds;mask3=non-cds;mask4=non-cds;pad_gs=200000;autogo=1	https://genomevolution.org/coge/FastaView.pl?fid=574884537,81520214,81540745,81642788	https://genomevolution.org/coge/FeatList.pl?fid=574884537,81520214,81540745,81642788	GRMZM5G830949_T01.v6a	GRMZM2G149347	GRMZM2G157927	GRMZM5G830949
4	https://genomevolution.org/coge/GEvo.pl?fid1=81643168;dsgid1=11265;fid2=574749485;dsgid2=24790;fid3=574824138;dsgid3=24790;fid4=574874329;dsgid4=24790;num_seqs=4;pad_gs=20000	https://genomevolution.org/coge/GEvo.pl?fid1=81643168;dsgid1=11265;fid2=574749485;dsgid2=24790;fid3=574824138;dsgid3=24790;fid4=574874329;dsgid4=24790;num_seqs=4;mask1=non-cds;mask2=non-cds;mask3=non-cds;mask4=non-cds;pad_gs=200000;autogo=1	https://genomevolution.org/coge/FastaView.pl?fid=81643168,574749485,574824138,574874329	https://genomevolution.org/coge/FeatList.pl?fid=81643168,574749485,574824138,574874329	GRMZM2G121820	GRMZM5G815009_T02.v6a	GRMZM2G088861_T01.v6a	GRMZM2G121820_T01.v6a
4	https://genomevolution.org/coge/GEvo.pl?fid1=574867999;dsgid1=24790;fid2=81530576;dsgid2=11265;fid3=81551311;dsgid3=11265;fid4=81641352;dsgid4=11265;num_seqs=4;pad_gs=20000	https://genomevolution.org/coge/GEvo.pl?fid1=574867999;dsgid1=24790;fid2=81530576;dsgid2=11265;fid3=81551311;dsgid3=11265;fid4=81641352;dsgid4=11265;num_seqs=4;mask1=non-cds;mask2=non-cds;mask3=non-cds;mask4=non-cds;pad_gs=200000;autogo=1	https://genomevolution.org/coge/FastaView.pl?fid=574867999,81530576,81551311,81641352	https://genomevolution.org/coge/FeatList.pl?fid=574867999,81530576,81551311,81641352	GRMZM2G046025_T01.v6a	GRMZM2G129234	GRMZM2G149639	GRMZM2G046025
4	https://genomevolution.org/coge/GEvo.pl?fid1=574847838;dsgid1=24790;fid2=81560542;dsgid2=11265;fid3=81587560;dsgid3=11265;fid4=81685291;dsgid4=11265;num_seqs=4;pad_gs=20000	https://genomevolution.org/coge/GEvo.pl?fid1=574847838;dsgid1=24790;fid2=81560542;dsgid2=11265;fid3=81587560;dsgid3=11265;fid4=81685291;dsgid4=11265;num_seqs=4;mask1=non-cds;mask2=non-cds;mask3=non-cds;mask4=non-cds;pad_gs=200000;autogo=1	https://genomevolution.org/coge/FastaView.pl?fid=574847838,81560542,81587560,81685291	https://genomevolution.org/coge/FeatList.pl?fid=574847838,81560542,81587560,81685291	GRMZM2G085467_T02.v6a	GRMZM2G085467	GRMZM2G417597	GRMZM5G879527
4	https://genomevolution.org/coge/GEvo.pl?fid1=574713181;dsgid1=24790;fid2=81562414;dsgid2=11265;fid3=81611713;dsgid3=11265;fid4=81689441;dsgid4=11265;num_seqs=4;pad_gs=20000	https://genomevolution.org/coge/GEvo.pl?fid1=574713181;dsgid1=24790;fid2=81562414;dsgid2=11265;fid3=81611713;dsgid3=11265;fid4=81689441;dsgid4=11265;num_seqs=4;mask1=non-cds;mask2=non-cds;mask3=non-cds;mask4=non-cds;pad_gs=200000;autogo=1	https://genomevolution.org/coge/FastaView.pl?fid=574713181,81562414,81611713,81689441	https://genomevolution.org/coge/FeatList.pl?fid=574713181,81562414,81611713,81689441	GRMZM2G373554_T01.v6a	GRMZM2G162396	GRMZM2G373554	AC217910.3_FG004
4	https://genomevolution.org/coge/GEvo.pl?fid1=574869934;dsgid1=24790;fid2=81534743;dsgid2=11265;fid3=81625520;dsgid3=11265;fid4=81643369;dsgid4=11265;num_seqs=4;pad_gs=20000	https://genomevolution.org/coge/GEvo.pl?fid1=574869934;dsgid1=24790;fid2=81534743;dsgid2=11265;fid3=81625520;dsgid3=11265;fid4=81643369;dsgid4=11265;num_seqs=4;mask1=non-cds;mask2=non-cds;mask3=non-cds;mask4=non-cds;pad_gs=200000;autogo=1	https://genomevolution.org/coge/FastaView.pl?fid=574869934,81534743,81625520,81643369	https://genomevolution.org/coge/FeatList.pl?fid=574869934,81534743,81625520,81643369	GRMZM2G074540_T01.v6a	GRMZM2G011347	GRMZM2G074540	GRMZM2G331393
4	https://genomevolution.org/coge/GEvo.pl?fid1=81681087;dsgid1=11265;fid2=574655323;dsgid2=24790;fid3=574805716;dsgid3=24790;fid4=574844269;dsgid4=24790;num_seqs=4;pad_gs=20000	https://genomevolution.org/coge/GEvo.pl?fid1=81681087;dsgid1=11265;fid2=574655323;dsgid2=24790;fid3=574805716;dsgid3=24790;fid4=574844269;dsgid4=24790;num_seqs=4;mask1=non-cds;mask2=non-cds;mask3=non-cds;mask4=non-cds;pad_gs=200000;autogo=1	https://genomevolution.org/coge/FastaView.pl?fid=81681087,574655323,574805716,574844269	https://genomevolution.org/coge/FeatList.pl?fid=81681087,574655323,574805716,574844269	GRMZM2G019361	GRMZM2G321413_T01.v6a	GRMZM2G305254_T01.v6a	GRMZM2G030138_T01.v6a
4	https://genomevolution.org/coge/GEvo.pl?fid1=81540068;dsgid1=11265;fid2=574742707;dsgid2=24790;fid3=574819433;dsgid3=24790;fid4=574863971;dsgid4=24790;num_seqs=4;pad_gs=20000	https://genomevolution.org/coge/GEvo.pl?fid1=81540068;dsgid1=11265;fid2=574742707;dsgid2=24790;fid3=574819433;dsgid3=24790;fid4=574863971;dsgid4=24790;num_seqs=4;mask1=non-cds;mask2=non-cds;mask3=non-cds;mask4=non-cds;pad_gs=200000;autogo=1	https://genomevolution.org/coge/FastaView.pl?fid=81540068,574742707,574819433,574863971	https://genomevolution.org/coge/FeatList.pl?fid=81540068,574742707,574819433,574863971	GRMZM2G330159	GRMZM2G330159_T01.v6a	GRMZM2G026927_T01.v6a	AC204502.4_FGT006.v6a
4	https://genomevolution.org/coge/GEvo.pl?fid1=81801914;dsgid1=11265;fid2=574708175;dsgid2=24790;fid3=574768178;dsgid3=24790;fid4=574786927;dsgid4=24790;num_seqs=4;pad_gs=20000	https://genomevolution.org/coge/GEvo.pl?fid1=81801914;dsgid1=11265;fid2=574708175;dsgid2=24790;fid3=574768178;dsgid3=24790;fid4=574786927;dsgid4=24790;num_seqs=4;mask1=non-cds;mask2=non-cds;mask3=non-cds;mask4=non-cds;pad_gs=200000;autogo=1	https://genomevolution.org/coge/FastaView.pl?fid=81801914,574708175,574768178,574786927	https://genomevolution.org/coge/FeatList.pl?fid=81801914,574708175,574768178,574786927	GRMZM2G000278	GRMZM2G155593_T01.v6a	GRMZM2G130018_T01.v6a	GRMZM2G000278_T01.v6a
4	https://genomevolution.org/coge/GEvo.pl?fid1=81636046;dsgid1=11265;fid2=574742521;dsgid2=24790;fid3=574838581;dsgid3=24790;fid4=574878113;dsgid4=24790;num_seqs=4;pad_gs=20000	https://genomevolution.org/coge/GEvo.pl?fid1=81636046;dsgid1=11265;fid2=574742521;dsgid2=24790;fid3=574838581;dsgid3=24790;fid4=574878113;dsgid4=24790;num_seqs=4;mask1=non-cds;mask2=non-cds;mask3=non-cds;mask4=non-cds;pad_gs=200000;autogo=1	https://genomevolution.org/coge/FastaView.pl?fid=81636046,574742521,574838581,574878113	https://genomevolution.org/coge/FeatList.pl?fid=81636046,574742521,574838581,574878113	GRMZM2G173700	GRMZM2G323622_T01.v6a	GRMZM5G845682_T02.v6a	GRMZM2G173700_T02.v6a
4	https://genomevolution.org/coge/GEvo.pl?fid1=574817811;dsgid1=24790;fid2=81530792;dsgid2=11265;fid3=81551539;dsgid3=11265;fid4=81625964;dsgid4=11265;num_seqs=4;pad_gs=20000	https://genomevolution.org/coge/GEvo.pl?fid1=574817811;dsgid1=24790;fid2=81530792;dsgid2=11265;fid3=81551539;dsgid3=11265;fid4=81625964;dsgid4=11265;num_seqs=4;mask1=non-cds;mask2=non-cds;mask3=non-cds;mask4=non-cds;pad_gs=200000;autogo=1	https://genomevolution.org/coge/FastaView.pl?fid=574817811,81530792,81551539,81625964	https://genomevolution.org/coge/FeatList.pl?fid=574817811,81530792,81551539,81625964	AC235543.1_FGT002.v6a	AC235543.1_FG002	GRMZM5G856598	GRMZM2G142919
4	https://genomevolution.org/coge/GEvo.pl?fid1=574787512;dsgid1=24790;fid2=81560137;dsgid2=11265;fid3=81678131;dsgid3=11265;fid4=81787775;dsgid4=11265;num_seqs=4;pad_gs=20000	https://genomevolution.org/coge/GEvo.pl?fid1=574787512;dsgid1=24790;fid2=81560137;dsgid2=11265;fid3=81678131;dsgid3=11265;fid4=81787775;dsgid4=11265;num_seqs=4;mask1=non-cds;mask2=non-cds;mask3=non-cds;mask4=non-cds;pad_gs=200000;autogo=1	https://genomevolution.org/coge/FastaView.pl?fid=574787512,81560137,81678131,81787775	https://genomevolution.org/coge/FeatList.pl?fid=574787512,81560137,81678131,81787775	GRMZM2G007867_T01.v6a	GRMZM2G071370	GRMZM2G068936	GRMZM2G007867
[truncated: 35,218 more rows]

## Sheet: Table S3
supplementary table S3. Nucleotide sequence of EMSA probes used to test in vitro binding affinity of Trx::ZmbHLH128 and Trx::ZmbHLH129 proteins to cis-elements present in promoters of plastidic NADP-ME encoding genes from C3 and C4 grasses
Plastidic NADP-ME	Locus ID	Probe	Probe sequence 5'-3'	cis-element	Annealing temperature (∘C)
I.	GRMZM2G085019	1	CGTCCGTCCCGACGTGCGCGTGCGCCGCAC	FBS 1	72
		2	CGTGCGCCGCACACGCGCAAGCGCAAC	FBS 2	67
		1+2	ACGTGCGCGTGCGCCGCACACGCGCAAGCG	FBS+FBS	72
		1+m2-A	ACGTGCGCGTGCGCCGCACAATCGCAAGCG	aFBS 2 mutated	75
		m1+2-B	ACGTGCGATTGCGCCGCACACGCGCAAGCG	aFBS 1 mutated	75
[truncated: 34 more rows]

## Sheet: Table S4
supplementary table S4. Primers used to fuse ZmC4-NADP-ME and ZmnonC4-NADP-ME promoter fragments to m35S.
[truncated: 13 more rows]
